# Supplementary material for: The genus Gallerucida Motschulsky in Taiwan (Insecta, Coleoptera, Chrysomelidae, Galerucinae)
Source: Zookeys. 2017 Dec 18;(723):121–51. doi: 10.3897/zookeys.723.21545 (PMC5769723; doi:10.3897/zookeys.723.21545)
Supplement: XML Treatment for Gallerucida bifasciata [file zookeys.723.21545-treatment1.xml]

<!DOCTYPE tp:taxon-treatment
  PUBLIC "-//TaxonX//DTD Taxonomic Treatment Publishing DTD v0 20100105//EN" "tax-treatment-NSO.dtd">
<tp:taxon-treatment xmlns:tp="http://www.plazi.org/taxpub"><tp:treatment-meta><kwd-group><label>Taxon classification</label><kwd><named-content xmlns:xlink="http://www.w3.org/1999/xlink" content-type="kingdom">Animalia</named-content></kwd><kwd><named-content xmlns:xlink="http://www.w3.org/1999/xlink" content-type="order">ORDO</named-content></kwd><kwd><named-content xmlns:xlink="http://www.w3.org/1999/xlink" content-type="family">FAMILIA</named-content></kwd></kwd-group><mixed-citation publication-type="journal"><person-group><name><surname>Lee</surname><given-names>Chi-Feng</given-names></name></person-group><article-title>The genus <italic><tp:taxon-name><tp:taxon-name-part taxon-name-part-type="genus" reg="Gallerucida">Gallerucida</tp:taxon-name-part></tp:taxon-name></italic> Motschulsky in Taiwan (<tp:taxon-name><tp:taxon-name-part taxon-name-part-type="class">Insecta</tp:taxon-name-part></tp:taxon-name>, <tp:taxon-name><tp:taxon-name-part taxon-name-part-type="order">Coleoptera</tp:taxon-name-part></tp:taxon-name>, <tp:taxon-name><tp:taxon-name-part taxon-name-part-type="family">Chrysomelidae</tp:taxon-name-part></tp:taxon-name>, <tp:taxon-name><tp:taxon-name-part taxon-name-part-type="subfamily">Galerucinae</tp:taxon-name-part></tp:taxon-name>)</article-title><source>Zookeys</source><day>18</day><month>12</month><year>2017</year><volume>2017</volume><issue>723</issue><fpage>121</fpage><lpage>151</lpage><pub-id pub-id-type="doi">10.3897/zookeys.723.21545</pub-id></mixed-citation></tp:treatment-meta><tp:nomenclature><tp:taxon-name>
            <tp:taxon-name-part taxon-name-part-type="genus" reg="Gallerucida">Gallerucida</tp:taxon-name-part>
            <tp:taxon-name-part taxon-name-part-type="species" reg="bifasciata">bifasciata</tp:taxon-name-part>
          </tp:taxon-name><tp:taxon-authority>Motschulsky</tp:taxon-authority><xref ref-type="fig" rid="F1">Figs 1</xref><xref ref-type="fig" rid="F2">, 2</xref><xref ref-type="fig" rid="F3">, 3</xref><tp:nomenclature-citation-list><tp:nomenclature-citation><tp:taxon-name>
                <tp:taxon-name-part taxon-name-part-type="genus" reg="Gallerucida">Gallerucida</tp:taxon-name-part> <tp:taxon-name-part taxon-name-part-type="species" reg="bifasciata">bifasciata</tp:taxon-name-part></tp:taxon-name><comment>Motschulsky, 1861: 24 (Japan); <xref ref-type="bibr" rid="B38">Solsky 1872</xref>: 259 (East Siberia); <xref ref-type="bibr" rid="B9">Chûjô 1940</xref>: 6 (Korea); <xref ref-type="bibr" rid="B10">Chûjô 1941</xref>: 160 (Korea); <xref ref-type="bibr" rid="B13">Gressitt and Kimoto 1963</xref>: 721 (China: Jilin, Shaanxi, Gansu, Sichuan, Hubei, Guizhou, Jiangxi, Fujian, Zhejiang, Jiangsu); <xref ref-type="bibr" rid="B19">Kimoto 1965a</xref>: 399 (infraspecific variation between north and south Japan); <xref ref-type="bibr" rid="B26">Kimoto and Hiura 1965</xref>: 38 (Japan); <xref ref-type="bibr" rid="B21">Kimoto 1966</xref>: 34 (Taiwan); <xref ref-type="bibr" rid="B27">Kimoto and Kawase 1966</xref>: 47 (China: Jilin); <xref ref-type="bibr" rid="B22">Kimoto 1969</xref>: 68 (Taiwan); <xref ref-type="bibr" rid="B47">Wilcox 1971</xref>: 201 (catalogue); <xref ref-type="bibr" rid="B23">Kimoto 1989</xref>: 260 (Taiwan); <xref ref-type="bibr" rid="B24">Kimoto 1991</xref>: 17 (Taiwan); <xref ref-type="bibr" rid="B25">Kimoto and Chu 1996</xref>: 92 (catalogue); <xref ref-type="bibr" rid="B28">Kimoto and Takizawa 1997</xref>: 392 (catalogue); <xref ref-type="bibr" rid="B31">Lee and Cheng 2007</xref>: 104 (biology); <xref ref-type="bibr" rid="B5">Beenen 2010</xref>: 459 (catalogue); <xref ref-type="bibr" rid="B51">Yang et al. 2015</xref>: 171 (catalogue).</comment></tp:nomenclature-citation><tp:nomenclature-citation><tp:taxon-name>
                <tp:taxon-name-part taxon-name-part-type="genus" reg="Galerucida">Galerucida</tp:taxon-name-part>
              </tp:taxon-name><comment>[sic!] <tp:taxon-name><tp:taxon-name-part taxon-name-part-type="genus" reg="Galerucida"/><tp:taxon-name-part taxon-name-part-type="species" reg="bifasciata">bifasciata</tp:taxon-name-part></tp:taxon-name>: <xref ref-type="bibr" rid="B44">Weise 1886</xref>: 578 (Amur); <xref ref-type="bibr" rid="B16">Heyden 1887</xref>: 263 (Korea); <xref ref-type="bibr" rid="B46">Weise 1924</xref>: 140 (catalogue); <xref ref-type="bibr" rid="B37">Ogloblin 1936</xref>: 354 (redescription); <xref ref-type="bibr" rid="B20">Kimoto 1965b</xref>: 488 (Taiwan).</comment></tp:nomenclature-citation><tp:nomenclature-citation><tp:taxon-name>
                <tp:taxon-name-part taxon-name-part-type="genus" reg="Melospila">Melospila</tp:taxon-name-part> <tp:taxon-name-part taxon-name-part-type="species" reg="bifasciata">bifasciata</tp:taxon-name-part></tp:taxon-name><comment>: <xref ref-type="bibr" rid="B3">Baly 1874</xref>: 185.</comment></tp:nomenclature-citation><tp:nomenclature-citation><tp:taxon-name>
                <tp:taxon-name-part taxon-name-part-type="genus" reg="Melospila">Melospila</tp:taxon-name-part> <tp:taxon-name-part taxon-name-part-type="species" reg="nigromaculata">nigromaculata</tp:taxon-name-part></tp:taxon-name><comment>Baly, 1861: 297; <xref ref-type="bibr" rid="B14">Harold 1876</xref>: 3591 (as synonym of <tp:taxon-name><tp:taxon-name-part taxon-name-part-type="genus" reg="Gallerucida">G.</tp:taxon-name-part> <tp:taxon-name-part taxon-name-part-type="species" reg="bicolor">bicolor</tp:taxon-name-part></tp:taxon-name>, synonymy confirmed).</comment></tp:nomenclature-citation><tp:nomenclature-citation><tp:taxon-name>
                <tp:taxon-name-part taxon-name-part-type="genus" reg="Gallerucida">Gallerucida</tp:taxon-name-part> <tp:taxon-name-part taxon-name-part-type="species" reg="nigromaculata">nigromaculata</tp:taxon-name-part></tp:taxon-name><comment>: Chûjô &amp; Kimoto 1961: 163 (host plants); <xref ref-type="bibr" rid="B11">Chûjô 1962</xref>: 154 (redescription).</comment></tp:nomenclature-citation><tp:nomenclature-citation><tp:taxon-name>
                <tp:taxon-name-part taxon-name-part-type="genus" reg="Galerucida">Galerucida</tp:taxon-name-part>
              </tp:taxon-name><comment>[sic!] <tp:taxon-name><tp:taxon-name-part taxon-name-part-type="genus" reg="Galerucida"/><tp:taxon-name-part taxon-name-part-type="species" reg="nigromaculata">nigromaculata</tp:taxon-name-part></tp:taxon-name>: <xref ref-type="bibr" rid="B45">Weise 1922</xref>: 92 (China: Fujian); <xref ref-type="bibr" rid="B7">Chûjô 1935</xref>: 169 (Taiwan); Ogloblin, 1936: 356 (redescripton).</comment></tp:nomenclature-citation><tp:nomenclature-citation><tp:taxon-name>
                <tp:taxon-name-part taxon-name-part-type="genus" reg="Gallerucida">Gallerucida</tp:taxon-name-part> <tp:taxon-name-part taxon-name-part-type="species" reg="bifasciata">bifasciata</tp:taxon-name-part> <tp:taxon-name-part taxon-name-part-type="subspecies" reg="nigromaculata">nigromaculata</tp:taxon-name-part></tp:taxon-name><comment>: <xref ref-type="bibr" rid="B40">Takizawa 1980</xref>: 73 (Korea); <xref ref-type="bibr" rid="B41">Takizawa 1985</xref>: 10 (as synonym of <tp:taxon-name><tp:taxon-name-part taxon-name-part-type="genus" reg="Gallerucida">G.</tp:taxon-name-part> <tp:taxon-name-part taxon-name-part-type="species" reg="bifasciata">bifasciata</tp:taxon-name-part></tp:taxon-name>).</comment></tp:nomenclature-citation><tp:nomenclature-citation><tp:taxon-name>
                <tp:taxon-name-part taxon-name-part-type="genus" reg="Galerucida">Galerucida</tp:taxon-name-part>
              </tp:taxon-name><comment>[sic!] <tp:taxon-name><tp:taxon-name-part taxon-name-part-type="genus" reg="Gallerucida"/> <tp:taxon-name-part taxon-name-part-type="species" reg="nigrofasciata">nigrofasciata</tp:taxon-name-part></tp:taxon-name> Baly, 1879: 453 (should be error for <tp:taxon-name><tp:taxon-name-part taxon-name-part-type="genus" reg="Gallerucida">G.</tp:taxon-name-part> <tp:taxon-name-part taxon-name-part-type="species" reg="nigromaculata">nigromaculata</tp:taxon-name-part></tp:taxon-name> Baly because <tp:taxon-name><tp:taxon-name-part taxon-name-part-type="genus" reg="Gallerucida">G.</tp:taxon-name-part> <tp:taxon-name-part taxon-name-part-type="species" reg="nigromaculata">nigromaculata</tp:taxon-name-part></tp:taxon-name> is the only one of Baly’s species which is treated by <xref ref-type="bibr" rid="B14">Harold (1876)</xref> as a synonym of <tp:taxon-name><tp:taxon-name-part taxon-name-part-type="genus" reg="Gallerucida">G.</tp:taxon-name-part> <tp:taxon-name-part taxon-name-part-type="species" reg="bicolor">bicolor</tp:taxon-name-part></tp:taxon-name>) (as synonym of <tp:taxon-name><tp:taxon-name-part taxon-name-part-type="genus" reg="Gallerucida">G.</tp:taxon-name-part> <tp:taxon-name-part taxon-name-part-type="species" reg="bifasciata">bifasciata</tp:taxon-name-part></tp:taxon-name>, synonymy confirmed).</comment></tp:nomenclature-citation><tp:nomenclature-citation><tp:taxon-name>
                <tp:taxon-name-part taxon-name-part-type="genus" reg="Melospila">Melospila</tp:taxon-name-part> <tp:taxon-name-part taxon-name-part-type="species" reg="consociata">consociata</tp:taxon-name-part></tp:taxon-name><comment>Baly, 1874: 185; <xref ref-type="bibr" rid="B37">Ogloblin 1936</xref>: 354 (as synonym of <tp:taxon-name><tp:taxon-name-part taxon-name-part-type="genus" reg="Gallerucida">G.</tp:taxon-name-part> <tp:taxon-name-part taxon-name-part-type="species" reg="bifasciata">bifasciata</tp:taxon-name-part></tp:taxon-name>, synonymy confirmed).</comment></tp:nomenclature-citation><tp:nomenclature-citation><tp:taxon-name>
                <tp:taxon-name-part taxon-name-part-type="genus" reg="Galerucida">Galerucida</tp:taxon-name-part>
              </tp:taxon-name><comment>[sic!] <tp:taxon-name><tp:taxon-name-part taxon-name-part-type="genus" reg="Galerucida"/><tp:taxon-name-part taxon-name-part-type="species" reg="nigrita">nigrita</tp:taxon-name-part></tp:taxon-name> Chûjô, 1935: 168; <xref ref-type="bibr" rid="B11">Chûjô 1962</xref>: 153 (redescription); <xref ref-type="bibr" rid="B21">Kimoto 1966</xref>: 34 (as synonym of <tp:taxon-name><tp:taxon-name-part taxon-name-part-type="genus" reg="Gallerucida">G.</tp:taxon-name-part> <tp:taxon-name-part taxon-name-part-type="species" reg="bifasciata">bifasciata</tp:taxon-name-part></tp:taxon-name>, synonymy confirmed).</comment></tp:nomenclature-citation></tp:nomenclature-citation-list></tp:nomenclature><tp:treatment-sec sec-type="type material" id="SECID0ESNAE"><title>Type material.</title><p>
            <italic><tp:taxon-name><tp:taxon-name-part taxon-name-part-type="genus" reg="Gallerucida">Gallerucida</tp:taxon-name-part> <tp:taxon-name-part taxon-name-part-type="species" reg="bifasciata">bifasciata</tp:taxon-name-part></tp:taxon-name></italic>. Lectotype ♂ (<named-content xmlns:xlink="http://www.w3.org/1999/xlink" content-type="dwc:institutional_code" xlink:type="simple">KUEC</named-content>), here designated, labeled: “Galerucida / bifasciata / Motch. / Type / Japonia [h, w] // Ex-Musæo / E. Harold [p, w]”. Number of paralectotypes is uncertain.</p><p>
            <italic><tp:taxon-name><tp:taxon-name-part taxon-name-part-type="genus" reg="Melospila">Melospila</tp:taxon-name-part> <tp:taxon-name-part taxon-name-part-type="species" reg="nigromaculata">nigromaculata</tp:taxon-name-part></tp:taxon-name></italic>. Lectotype ♂ (<abbrev xmlns:xlink="http://www.w3.org/1999/xlink" content-type="institution" xlink:title="The Natural History Museum, London, UK" id="ABBRID0EEPAE" xlink:type="simple">BMNH</abbrev>), here designated, labeled: “Galerucida / nigromaculata / Baly / N. China [h, g] // Type [p, w, circular label with red border] // Type [h, w] // Baly Coll. [p, w]”. Number of paralectotypes is uncertain.</p><p>
            <italic><tp:taxon-name><tp:taxon-name-part taxon-name-part-type="genus" reg="Melospila">Melospila</tp:taxon-name-part> <tp:taxon-name-part taxon-name-part-type="species" reg="consociata">consociata</tp:taxon-name-part></tp:taxon-name></italic>. Lecotype ♀ (<abbrev xmlns:xlink="http://www.w3.org/1999/xlink" content-type="institution" xlink:title="The Natural History Museum, London, UK" id="ABBRID0EFQAE" xlink:type="simple">BMNH</abbrev>), here designated, labeled: “Hakodate / Mr. Moor [h, w, with pencil written on the back of the label which specimen glue on] // Hakodate [p, w] // Japan. / G. Lewis, / 1910—320. [p, w]”. Number of paralectotypes is uncertain.</p><p>
            <italic><tp:taxon-name><tp:taxon-name-part taxon-name-part-type="genus" reg="Glaerucida">Glaerucida</tp:taxon-name-part> <tp:taxon-name-part taxon-name-part-type="species" reg="nigrita">nigrita</tp:taxon-name-part></tp:taxon-name></italic>. Lectotype ♂ (<named-content xmlns:xlink="http://www.w3.org/1999/xlink" content-type="dwc:institutional_code" xlink:type="simple">TARI</named-content>), here designated, labeled: “Formosa. / Musha [= Wushe, 霧社], 1919. / V 18 – VI 15. / T. Okuni, [p, w] // CO / Types [p, w, yellow letters, circular label with yellow border] // <italic>Galerucida</italic> / <italic>nigrita</italic> Chûjô [h] / DET. M. CHUJO [p, g] // 1928 [p, w]”. Paralectotypes. 2♂♂, 1♀ (<named-content xmlns:xlink="http://www.w3.org/1999/xlink" content-type="dwc:institutional_code" xlink:type="simple">TARI</named-content>), same as lectotype but with “2183, or 2184, or 1929; 1♂ (<named-content xmlns:xlink="http://www.w3.org/1999/xlink" content-type="dwc:institutional_code" xlink:type="simple">TARI</named-content>): “Horisha / Apr. 2, 1919 [h, w] // CO / Types [p, w, yellow letters, circular label with yellow border] // <italic>Galerucida</italic> / <italic>nigrita</italic> Chûjô [h] / DET. M. CHUJO [p, g]” // 2182 [p, w]”; 1♂ (<named-content xmlns:xlink="http://www.w3.org/1999/xlink" content-type="dwc:institutional_code" xlink:type="simple">SDEI</named-content>): “Taihorinsho [= Talin, 大林] / Formosa / Sauter [p] VIII. [h] 07.09 [p, w] // Syntypus [p, r] // <italic>Galerucida</italic> / <italic>nigrita</italic> Chûjô [h] / DET. M. CHUJO [p, g] // DEI Müncheberg / Col-09171 [p, g]”.</p><!--PageBreak--></tp:treatment-sec><tp:treatment-sec sec-type="diagnosis" id="SECID0E6SAE"><title>Diagnosis.</title><p>
            <italic><tp:taxon-name><tp:taxon-name-part taxon-name-part-type="genus" reg="Gallerucida">Gallerucida</tp:taxon-name-part> <tp:taxon-name-part taxon-name-part-type="species" reg="bifasciata">bifasciata</tp:taxon-name-part></tp:taxon-name></italic> adults are easily recognized by their black bodies, with or without yellowish brown stripes, and strongly serrate antennae. Aedeagi of male endophallic sclerite complex is characterized by its short endophallic sclerite complex, and the median sclerite is similar to the lateral sclerite in length. By contrast, the endophallic sclerite complex is comparatively longer, and the median sclerite is much longer than the lateral sclerite in other species.</p></tp:treatment-sec><tp:treatment-sec sec-type="redescription" id="SECID0EQTAE"><title>Redescription.</title><p>Length 7.1–11.2 mm, width 4.2–6.0 mm. General color (Fig. <xref ref-type="fig" rid="F1">1A–C</xref>) black; elytra with three pairs of transverse, yellowish brown or orange stripes, one pair at baso-lateral angles curved inwards; second pair behind middle sinuate, expanding <!--PageBreak-->posteriorly at 1/3 and 2/3 distance between suture and lateral margins; third pair near apex curved inwards, expanding anteriorly at 1/3 and 2/3 distance between suture and lateral margins; lateral margin of abdomen yellowish brown. Antenna serrate in males (Fig. <xref ref-type="fig" rid="F2">2A</xref>), length ratios of antennomeres I–XI 1.0 : 0.4 : 0.5 : 1.3 : 1.2 : 1.1 : 1.1 : 1.1 : 1.1 : 1.1 : 1.3, length to width ratios of antennomeres I–IX 2.6 : 1.4 : 1.5 : 3.3 : 2.3 : 2.2 : 2.1 : 1.9 : 2.2 : 2.1 : 2.9; less serrate and shorter in females (Fig. <xref ref-type="fig" rid="F2">2B</xref>), length ratios of antennomeres I–XI 1.0 : 0.4 : 0.5 : 0.9 : 0.9 : 0.9 : 0.9 : 0.9 : 0.9 : 0.8 : 1.1, length to width ratios of antennomeres I–IX 3.1 : 1.6 : 2.0 : 3.5 : 3.1 : 2.5 : 2.0 : 1.9 : 1.8 : 1.9 : 2.5. Pronotum transverse, 1.9× wider than long, disc convex, with indistinct depressions at sides, disc with microreculation, and extremely coarse, sparse punctures, and minute, sparse punctures between coarse punctures; lateral margin rounded; apical margin concave; basal margin convex. Elytra parallel-sided; 1.4× longer than wide, disc without micro-reticulation but with extremely coarse punctures arranged into striae, with minute punctures between coarse punctures. Penis (Fig. <xref ref-type="fig" rid="F2">2C, D</xref>) elongate, 5.8× longer than wide; parallel-sided; apex lanceolate; slightly curved in lateral view; ventral surface well sclerotized; endophallic sclerite complex (Fig. <xref ref-type="fig" rid="F2">2H</xref>) small, about 0.3× as long as penis, composed of one median sclerite and one pair of lateral sclerites, median sclerite longitudinal, with dorsal process at apical 1/4, with dense setae along apical margin of dorsal process; lateral sclerites longitudinal and slightly longer than median, about 1.2× median sclerite, asymmetric, curved near apex, apices circular and with one acute tooth. Gonocoxae (Fig. <xref ref-type="fig" rid="F2">2F</xref>) elongate, connected from base to apical 1/3, apices rounded, with dense elongate setae; base shallow bifurcate. Ventrite VIII (Fig. <xref ref-type="fig" rid="F2">2E</xref>) longitudinal, apex transverse, apical margin truncate; with dense short setae along apical margin; spiculum extremely slender. Receptacle of spermatheca (Fig. <xref ref-type="fig" rid="F2">2G</xref>) strongly swollen; pump short but strongly curved; proximal spermathecal duct wide and deeply inserted into receptacle.</p><fig id="F1" position="float" orientation="portrait"><label>Figures 1.</label><caption><p>Habitus of <italic><tp:taxon-name><tp:taxon-name-part taxon-name-part-type="genus" reg="Gallerucida">Gallerucida</tp:taxon-name-part> <tp:taxon-name-part taxon-name-part-type="species" reg="bifasciata">bifasciata</tp:taxon-name-part></tp:taxon-name></italic> Motschulsky. <bold>A</bold> Female, dorsal view <bold>B</bold> Male, color variation, ventral view <bold>C</bold> Ditto, ventral view <bold>D</bold> Female, stripes completely reduced, dorsal view <bold>E</bold> Male, stripes well developed, dorsal view <bold>F</bold> Male, from northern Japan.</p></caption><graphic xmlns:xlink="http://www.w3.org/1999/xlink" xlink:href="zookeys-723-121-g001.jpg" position="float" orientation="portrait" xlink:type="simple" id="oo_174683.jpg"/></fig><fig id="F2" position="float" orientation="portrait"><label>Figures 2.</label><caption><p>Diagnostic characters of <italic><tp:taxon-name><tp:taxon-name-part taxon-name-part-type="genus" reg="Gallerucida">Gallerucida</tp:taxon-name-part> <tp:taxon-name-part taxon-name-part-type="species" reg="bifasciata">bifasciata</tp:taxon-name-part></tp:taxon-name></italic> Motschulsky. <bold>A</bold> Antenna, male <bold>B</bold> Antenna, female <bold>C</bold> Penis, dorsal view <bold>D</bold> Penis, lateral view <bold>E</bold> Abdominal ventrite VIII <bold>F</bold> Gonocoxae <bold>G</bold> Spermatheca <bold>H</bold> Endophallic sclerites.</p></caption><graphic xmlns:xlink="http://www.w3.org/1999/xlink" xlink:href="zookeys-723-121-g002.jpg" position="float" orientation="portrait" xlink:type="simple" id="oo_174684.jpg"/></fig></tp:treatment-sec><tp:treatment-sec sec-type="variation" id="SECID0EEXAE"><title>Variations.</title><p>
            <xref ref-type="bibr" rid="B19">Kimoto (1965a)</xref> noted that specimens (Fig. <xref ref-type="fig" rid="F1">1F</xref>) collected from Hokkaido and Northeast Honshu possess coarser punctures on the pronotum and elytra, and reticulate microsculpture on the pronotum, and treated them as <italic><tp:taxon-name><tp:taxon-name-part taxon-name-part-type="genus" reg="Gallerucida">G.</tp:taxon-name-part> <tp:taxon-name-part taxon-name-part-type="species" reg="bifasciata">bifasciata</tp:taxon-name-part></tp:taxon-name></italic> and <italic><tp:taxon-name><tp:taxon-name-part taxon-name-part-type="genus" reg="Gallerucida">G.</tp:taxon-name-part> <tp:taxon-name-part taxon-name-part-type="species" reg="consociata">consociata</tp:taxon-name-part></tp:taxon-name></italic>. Some individuals from North China possess the well-developed yellowish brown stripes on the elytra with several black spots (Fig. <xref ref-type="fig" rid="F1">1E</xref>). By contrast, some specimens from Taiwan have the yellowish brown stripes completely reduced (Fig. <xref ref-type="fig" rid="F1">1D</xref>) and were identified as <italic><tp:taxon-name><tp:taxon-name-part taxon-name-part-type="genus" reg="Gallerucida">G.</tp:taxon-name-part> <tp:taxon-name-part taxon-name-part-type="species" reg="nigrita">nigrita</tp:taxon-name-part></tp:taxon-name></italic>.</p></tp:treatment-sec><tp:treatment-sec sec-type="host" id="SECID0E2YAE"><title>Host plants.</title><p>
            <tp:taxon-name><tp:taxon-name-part taxon-name-part-type="family">Polygonaceae</tp:taxon-name-part></tp:taxon-name>: <tp:taxon-name><tp:taxon-name-part taxon-name-part-type="genus" reg="Fallopia">Fallopia</tp:taxon-name-part> <tp:taxon-name-part taxon-name-part-type="species" reg="multiflora">multiflora</tp:taxon-name-part> <tp:taxon-name-part taxon-name-part-type="infraspecific-rank">var.</tp:taxon-name-part> <tp:taxon-name-part taxon-name-part-type="variety" reg="hypoleucum">hypoleucum</tp:taxon-name-part></tp:taxon-name> (Ohwi) Yonek. et H. Ohashi (present study); <italic><tp:taxon-name><tp:taxon-name-part taxon-name-part-type="genus" reg="Fallopia">F.</tp:taxon-name-part> <tp:taxon-name-part taxon-name-part-type="species" reg="sachaliensis">sachaliensis</tp:taxon-name-part></tp:taxon-name></italic> (F. Schmidt) Ronse Decr. (=<italic><tp:taxon-name><tp:taxon-name-part taxon-name-part-type="genus" reg="Polygonum">Polygonum</tp:taxon-name-part> <tp:taxon-name-part taxon-name-part-type="species" reg="sachaliense">sachaliense</tp:taxon-name-part></tp:taxon-name></italic> and <italic><tp:taxon-name><tp:taxon-name-part taxon-name-part-type="genus" reg="Reynoutria">Reynoutria</tp:taxon-name-part> <tp:taxon-name-part taxon-name-part-type="species" reg="sachalinensis">sachalinensis</tp:taxon-name-part></tp:taxon-name></italic>) (Chûjô and Kimoto 1961); <italic><tp:taxon-name><tp:taxon-name-part taxon-name-part-type="genus" reg="Persicaria">Persicaria</tp:taxon-name-part> <tp:taxon-name-part taxon-name-part-type="species" reg="perfoliata">perfoliata</tp:taxon-name-part></tp:taxon-name></italic> (L.) H. Gross (<xref ref-type="bibr" rid="B35">Lee and Cho 2006</xref>); <italic><tp:taxon-name><tp:taxon-name-part taxon-name-part-type="genus" reg="Polygonum">Polygonum</tp:taxon-name-part> <tp:taxon-name-part taxon-name-part-type="species" reg="cuspidatum">cuspidatum</tp:taxon-name-part></tp:taxon-name></italic> Sieb. &amp; Zucc. (= <italic><tp:taxon-name><tp:taxon-name-part taxon-name-part-type="genus" reg="Reynoutria">Reynoutria</tp:taxon-name-part> <tp:taxon-name-part taxon-name-part-type="species" reg="japonica">japonica</tp:taxon-name-part></tp:taxon-name></italic> and <italic><tp:taxon-name><tp:taxon-name-part taxon-name-part-type="genus" reg="Fallopia">Fallopia</tp:taxon-name-part> <tp:taxon-name-part taxon-name-part-type="species" reg="japonica">japonica</tp:taxon-name-part></tp:taxon-name></italic>) (Chûjô and Kimoto 1961); <italic><tp:taxon-name><tp:taxon-name-part taxon-name-part-type="genus" reg="Rheum">Rheum</tp:taxon-name-part> <tp:taxon-name-part taxon-name-part-type="species" reg="undulatum">undulatum</tp:taxon-name-part></tp:taxon-name></italic> Linn. (<xref ref-type="bibr" rid="B35">Lee and Cho 2006</xref>); <italic><tp:taxon-name><tp:taxon-name-part taxon-name-part-type="genus" reg="Rumex">Rumex</tp:taxon-name-part> <tp:taxon-name-part taxon-name-part-type="species" reg="acetosa">acetosa</tp:taxon-name-part></tp:taxon-name></italic> Linn.; <italic><tp:taxon-name><tp:taxon-name-part taxon-name-part-type="genus" reg="Rumex">Ru.</tp:taxon-name-part> <tp:taxon-name-part taxon-name-part-type="species" reg="japonicus">japonicus</tp:taxon-name-part></tp:taxon-name></italic> Houtt. (Chûjô and Kimoto 1961); <italic><tp:taxon-name><tp:taxon-name-part taxon-name-part-type="genus" reg="Rumex">Ru.</tp:taxon-name-part> <tp:taxon-name-part taxon-name-part-type="species" reg="aquaticus">aquaticus</tp:taxon-name-part></tp:taxon-name></italic> Linn.; <italic><tp:taxon-name><tp:taxon-name-part taxon-name-part-type="genus" reg="Rumex">Ru.</tp:taxon-name-part> <tp:taxon-name-part taxon-name-part-type="species" reg="crispus">crispus</tp:taxon-name-part></tp:taxon-name></italic> Linn. (<xref ref-type="bibr" rid="B35">Lee and Cho 2006</xref>). Its host specificity was examined by <xref ref-type="bibr" rid="B43">Wang et al. (2008)</xref>. Adults strongly preferred <italic><tp:taxon-name><tp:taxon-name-part taxon-name-part-type="genus" reg="Fallopia">Fallopia</tp:taxon-name-part> <tp:taxon-name-part taxon-name-part-type="species" reg="japonica">japonica</tp:taxon-name-part></tp:taxon-name></italic> (=<italic><tp:taxon-name><tp:taxon-name-part taxon-name-part-type="genus" reg="Polygonum">Polygonum</tp:taxon-name-part> <tp:taxon-name-part taxon-name-part-type="species" reg="cuspidatum">cuspidatum</tp:taxon-name-part></tp:taxon-name></italic>), <italic><tp:taxon-name><tp:taxon-name-part taxon-name-part-type="genus" reg="Persicaria">Persicaria</tp:taxon-name-part> <tp:taxon-name-part taxon-name-part-type="species" reg="perfoliata">perfoliata</tp:taxon-name-part></tp:taxon-name></italic>, and <italic><tp:taxon-name><tp:taxon-name-part taxon-name-part-type="genus" reg="Polygonum">Polygonum</tp:taxon-name-part> <tp:taxon-name-part taxon-name-part-type="species" reg="multiflorum">multiflorum</tp:taxon-name-part></tp:taxon-name></italic> (=<italic><tp:taxon-name><tp:taxon-name-part taxon-name-part-type="genus" reg="Fallopia">Fallopia</tp:taxon-name-part> <tp:taxon-name-part taxon-name-part-type="species" reg="multiflora">multiflora</tp:taxon-name-part></tp:taxon-name></italic>).</p></tp:treatment-sec><tp:treatment-sec sec-type="biology" id="SECID0EDAAG"><title>Biology.</title><p>
            <italic><tp:taxon-name><tp:taxon-name-part taxon-name-part-type="genus" reg="Gallerucida">Gallerucida</tp:taxon-name-part> <tp:taxon-name-part taxon-name-part-type="species" reg="bifasciata">bifasciata</tp:taxon-name-part></tp:taxon-name></italic> populations are presumably multivoltine. The following life cycle information is based on our (<abbrev xmlns:xlink="http://www.w3.org/1999/xlink" xlink:title="Taiwan Chrysomelid Research Team" id="ABBRID0EUAAG" xlink:type="simple">TCRT</abbrev>) observations (Lee and Cheng <!--PageBreak-->2007). Females began to deposit an average of 20 eggs in single egg masses during mid-January. Eggs hatched in 11–14 days. The larvae (Fig. <xref ref-type="fig" rid="F3">3A</xref>) fed on leaves and the larval duration was 14–15 days. Mature larvae (Fig. <xref ref-type="fig" rid="F3">3B</xref>) burrowed into the soil and <!--PageBreak-->built underground chambers for pupation. Duration of the pupal stage (Fig. <xref ref-type="fig" rid="F3">3C</xref>) was 14–19 days. Newly emerged adults appeared during spring and were active (Fig. <xref ref-type="fig" rid="F3">3D</xref>) during summer and autumn.</p><fig id="F3" position="float" orientation="portrait"><label>Figures 3.</label><caption><p>Field photographs of <italic><tp:taxon-name><tp:taxon-name-part taxon-name-part-type="genus" reg="Gallerucida">Gallerucida</tp:taxon-name-part> <tp:taxon-name-part taxon-name-part-type="species" reg="bifasciata">bifasciata</tp:taxon-name-part></tp:taxon-name></italic> Motschulsky. <bold>A</bold> Early instar larvae <bold>B</bold> Mature larvae <bold>C</bold> Pupa <bold>D</bold> Adults.</p></caption><graphic xmlns:xlink="http://www.w3.org/1999/xlink" xlink:href="zookeys-723-121-g003.jpg" position="float" orientation="portrait" xlink:type="simple" id="oo_174685.jpg"/></fig></tp:treatment-sec><tp:treatment-sec sec-type="material" id="SECID0EMCAG"><title>Other material examined.</title><p>
            <bold>CHINA.</bold> Anhui: 2♂♂, 1♀ (<named-content xmlns:xlink="http://www.w3.org/1999/xlink" content-type="dwc:institutional_code" xlink:type="simple">NHMB</named-content>), Dabieshan [大別山], 21-24.VI.1998, leg. Bolm; Fujian: 1♀ (<abbrev xmlns:xlink="http://www.w3.org/1999/xlink" content-type="institution" xlink:title="The Natural History Museum, London, UK" id="ABBRID0EZCAG" xlink:type="simple">BMNH</abbrev>), Wuyishan [武夷山], Jianyang [建陽], 27.III.1980, leg. S. Q. Jiang; 2♂♂ (<named-content xmlns:xlink="http://www.w3.org/1999/xlink" content-type="dwc:institutional_code" xlink:type="simple">BPBM</named-content>), Shui-Pei-Kai, Shaowu, 26.III.1942, leg. T. C. Maa; Guanxi: 1♂ (<named-content xmlns:xlink="http://www.w3.org/1999/xlink" content-type="dwc:institutional_code" xlink:type="simple">TARI</named-content>), Dayaoshan [大瑤山], 14.V.2016; Hebei: 2♂♂, 3♀♀ (<named-content xmlns:xlink="http://www.w3.org/1999/xlink" content-type="dwc:institutional_code" xlink:type="simple">NHMB</named-content>), Wudanshan [武當山], 5-7.VII.1998, leg. Bolm; 1♂, 1♀ (<abbrev xmlns:xlink="http://www.w3.org/1999/xlink" content-type="institution" xlink:title="Jan Bezděk collection, Brno, Czech Republic" id="ABBRID0ENDAG" xlink:type="simple">JBCB</abbrev>), Xintai [邢台], Taihang mts. [太行山], Neiqiu [內丘], 8-11.VI.2004, leg. M. Knížek; 2♂♂ (<abbrev xmlns:xlink="http://www.w3.org/1999/xlink" content-type="institution" xlink:title="Jan Bezděk collection, Brno, Czech Republic" id="ABBRID0ESDAG" xlink:type="simple">JBCB</abbrev>), border between Hebei and Inner Mongolian, road Chengda-Chifeng, pass 1600 m, 1-2.VI.2000; Heilongjiang: 1♂ (<abbrev xmlns:xlink="http://www.w3.org/1999/xlink" content-type="institution" xlink:title="The Natural History Museum, London, UK" id="ABBRID0EXDAG" xlink:type="simple">BMNH</abbrev>), Erlungshan [二龍山], 29.V.1966, leg. P. M. Hammond; 1♀ (<abbrev xmlns:xlink="http://www.w3.org/1999/xlink" content-type="institution" xlink:title="The Natural History Museum, London, UK" id="ABBRID0E3DAG" xlink:type="simple">BMNH</abbrev>), Harbin [哈爾濱], 29.VI.1952; Hubei: 1♀ (<abbrev xmlns:xlink="http://www.w3.org/1999/xlink" content-type="institution" xlink:title="The Natural History Museum, London, UK" id="ABBRID0EBEAG" xlink:type="simple">BMNH</abbrev>), Ichang [= Yichang, 宜昌], B.M. 1922-212, leg. C. T. Bowring; 1♂ (<named-content xmlns:xlink="http://www.w3.org/1999/xlink" content-type="dwc:institutional_code" xlink:type="simple">BPBM</named-content>), Trail between Mo-Tai-Chi and Sang-Hou-Ken, 19.VII.1948, leg. Gressitt &amp; Djou; Jiangsu: 1♂ (<abbrev xmlns:xlink="http://www.w3.org/1999/xlink" content-type="institution" xlink:title="The Natural History Museum, London, UK" id="ABBRID0ELEAG" xlink:type="simple">BMNH</abbrev>), Nanjing [南京], 1935, coll. IZAS; Shaanxi: 1♂ (<named-content xmlns:xlink="http://www.w3.org/1999/xlink" content-type="dwc:institutional_code" xlink:type="simple">BPBM</named-content>), Mts. Chin-Ling [秦嶺山], IV.-V.1904; 1♀ (<abbrev xmlns:xlink="http://www.w3.org/1999/xlink" content-type="institution" xlink:title="The Natural History Museum, London, UK" id="ABBRID0EVEAG" xlink:type="simple">BMNH</abbrev>), Cuihuashan [翠華山], 19.IX.1980, leg. P. M. Hammond; 1♂ (<abbrev xmlns:xlink="http://www.w3.org/1999/xlink" content-type="institution" xlink:title="The Natural History Museum, London, UK" id="ABBRID0E1EAG" xlink:type="simple">BMNH</abbrev>), Huashan [華山], 30.VII.1966, leg. P. M. Hammond; 3♂♂, 1♀ (<abbrev xmlns:xlink="http://www.w3.org/1999/xlink" content-type="institution" xlink:title="Jan Bezděk collection, Brno, Czech Republic" id="ABBRID0E6EAG" xlink:type="simple">JBCB</abbrev>), same locality, 17-22.VI.1991, leg. Z. Kejval; Sichuan: 2♂♂ (<named-content xmlns:xlink="http://www.w3.org/1999/xlink" content-type="dwc:institutional_code" xlink:type="simple">TARI</named-content>), Bayueshan [巴岳山], 21.IV.2013; 1♂ (<named-content xmlns:xlink="http://www.w3.org/1999/xlink" content-type="dwc:institutional_code" xlink:type="simple">TARI</named-content>), Fenghuang [鳳凰鎮], 30.III.2013; 1♂ (<named-content xmlns:xlink="http://www.w3.org/1999/xlink" content-type="dwc:institutional_code" xlink:type="simple">NHMB</named-content>), Guanxian [灌縣], 27.VI.1990, leg. L. &amp; M. Bocák; Zhejiang: 1♂ (<named-content xmlns:xlink="http://www.w3.org/1999/xlink" content-type="dwc:institutional_code" xlink:type="simple">BPBM</named-content>), Hangchow [=Hangzhou, 杭州], 11.VI.1924, leg. J. F. Illingworth; 1♀ (<abbrev xmlns:xlink="http://www.w3.org/1999/xlink" content-type="institution" xlink:title="The Natural History Museum, London, UK" id="ABBRID0EYFAG" xlink:type="simple">BMNH</abbrev>), same locality, 8.IV.1930, leg. P. H. Tsai; <bold>JAPAN.</bold> Hokkaido: 3♂♂, 1♀ (<abbrev xmlns:xlink="http://www.w3.org/1999/xlink" content-type="institution" xlink:title="Jan Bezděk collection, Brno, Czech Republic" id="ABBRID0E6FAG" xlink:type="simple">JBCB</abbrev>), Sapporo, Oshoro, 15.VI.1997, leg. V. Košťál; Honshu: 2♀♀ (<abbrev xmlns:xlink="http://www.w3.org/1999/xlink" content-type="institution" xlink:title="Jan Bezděk collection, Brno, Czech Republic" id="ABBRID0EEGAG" xlink:type="simple">JBCB</abbrev>), Aomori, Fukaura, 11-13.VI.1999, leg. M. Hayashi; 1♂ (<abbrev xmlns:xlink="http://www.w3.org/1999/xlink" content-type="institution" xlink:title="The Natural History Museum, London, UK" id="ABBRID0EJGAG" xlink:type="simple">BMNH</abbrev>), Fukushima, 26-29.VII.1881, coll. G. Lewis; 1♂, 1♀ (<named-content xmlns:xlink="http://www.w3.org/1999/xlink" content-type="dwc:institutional_code" xlink:type="simple">NHMB</named-content>), Mt. Fuji, 200 m, 4-13.VIII.1985, leg. G. J. Minet; 1♂ (<abbrev xmlns:xlink="http://www.w3.org/1999/xlink" content-type="institution" xlink:title="National Museum of Natural Science, Taichung, Taiwan" id="ABBRID0ETGAG" xlink:type="simple">NMNS</abbrev>), Gifu, Kamagatani, 7.VII.1946, leg. T. Takahashi; 1♀ (<abbrev xmlns:xlink="http://www.w3.org/1999/xlink" content-type="institution" xlink:title="National Museum of Natural Science, Taichung, Taiwan" id="ABBRID0EYGAG" xlink:type="simple">NMNS</abbrev>), Gifu, Suhara, 3.VI.1956, leg. K. Ohbayashi; 1♀ (<abbrev xmlns:xlink="http://www.w3.org/1999/xlink" content-type="institution" xlink:title="National Museum of Natural Science, Taichung, Taiwan" id="ABBRID0E4GAG" xlink:type="simple">NMNS</abbrev>), same but with “26.V.1957”; 16♂♂, 2♀♀ (<abbrev xmlns:xlink="http://www.w3.org/1999/xlink" content-type="institution" xlink:title="National Museum of Natural Science, Taichung, Taiwan" id="ABBRID0ECHAG" xlink:type="simple">NMNS</abbrev>), Hyogo, Mt. Oginosen, 4.V.1964, leg. M. H. Chûjô; 27♂♂, 2♀♀ (<abbrev xmlns:xlink="http://www.w3.org/1999/xlink" content-type="institution" xlink:title="National Museum of Natural Science, Taichung, Taiwan" id="ABBRID0EHHAG" xlink:type="simple">NMNS</abbrev>), same locality, 1-5.V.1965, leg. Y. Ohira; 1♂, 1♀ (<abbrev xmlns:xlink="http://www.w3.org/1999/xlink" content-type="institution" xlink:title="The Natural History Museum, London, UK" id="ABBRID0EMHAG" xlink:type="simple">BMNH</abbrev>), Kyoto, Kibune, V.1951, leg. A. Nobuchi; 3♂♂ (<abbrev xmlns:xlink="http://www.w3.org/1999/xlink" content-type="institution" xlink:title="The Natural History Museum, London, UK" id="ABBRID0ERHAG" xlink:type="simple">BMNH</abbrev>), Nikko, 3-21.VI.1880, coll. G. Lewis; 2♂♂, 1♀ (<abbrev xmlns:xlink="http://www.w3.org/1999/xlink" content-type="institution" xlink:title="The Natural History Museum, London, UK" id="ABBRID0EWHAG" xlink:type="simple">BMNH</abbrev>), Nikko dist., Kozawa, 15.VIII.1980, leg. P. M. Hammond; Kyushu: 1♂ (<named-content xmlns:xlink="http://www.w3.org/1999/xlink" content-type="dwc:institutional_code" xlink:type="simple">TARI</named-content>), Fukuoka, Mt. Inunaki, 5.V.1939, leg. S. Nisiguti; 2♀♀ (<named-content xmlns:xlink="http://www.w3.org/1999/xlink" content-type="dwc:institutional_code" xlink:type="simple">TARI</named-content>), same but with “19.V.1940”; 1♀ (<named-content xmlns:xlink="http://www.w3.org/1999/xlink" content-type="dwc:institutional_code" xlink:type="simple">TARI</named-content>), same but with “26.V.1940”; 1♂ (<abbrev xmlns:xlink="http://www.w3.org/1999/xlink" content-type="institution" xlink:title="The Natural History Museum, London, UK" id="ABBRID0EKIAG" xlink:type="simple">BMNH</abbrev>), Nagasaki, coll. G. Lewis, 1910—320; <bold>SOUTH KOREA</bold>. 2♀♀ (<abbrev xmlns:xlink="http://www.w3.org/1999/xlink" content-type="institution" xlink:title="Jan Bezděk collection, Brno, Czech Republic" id="ABBRID0ERIAG" xlink:type="simple">JBCB</abbrev>), Chungcheongbuk-do, Daegang-myeon, Danyang-gun, 12.VI.2008, leg. J. M. Kwon; 1♂ (<abbrev xmlns:xlink="http://www.w3.org/1999/xlink" content-type="institution" xlink:title="Jan Bezděk collection, Brno, Czech Republic" id="ABBRID0EWIAG" xlink:type="simple">JBCB</abbrev>), Gyeongsangbuk-do, Cheongsong-gun, Hyeonseo-myeon, Sachon-ri, 5.VI.2010, leg. H. W. Cho; 1♂ (<named-content xmlns:xlink="http://www.w3.org/1999/xlink" content-type="dwc:institutional_code" xlink:type="simple">NHMB</named-content>), Kyongju National Park, VIII.1979, leg. G. M. Récolt; <bold>RUSSIA</bold>. 2♂♂, 1♀ (<abbrev xmlns:xlink="http://www.w3.org/1999/xlink" content-type="institution" xlink:title="Jan Bezděk collection, Brno, Czech Republic" id="ABBRID0ECJAG" xlink:type="simple">JBCB</abbrev>), Primorskij kraj, Arsenev, VI.1991, leg. Štrba; 1♂ (<abbrev xmlns:xlink="http://www.w3.org/1999/xlink" content-type="institution" xlink:title="Jan Bezděk collection, Brno, Czech Republic" id="ABBRID0EHJAG" xlink:type="simple">JBCB</abbrev>), Primor’ye, Lazo, VII.1990, leg. S. Pokorný; <bold>TAIWAN</bold>. Hsinchu: 5♀♀ (<named-content xmlns:xlink="http://www.w3.org/1999/xlink" content-type="dwc:institutional_code" xlink:type="simple">TARI</named-content>), Kuanhsi [關西], 9.II.2007, leg. H.-H. Han; Hualien: 3♂♂, 2♀♀ (<named-content xmlns:xlink="http://www.w3.org/1999/xlink" content-type="dwc:institutional_code" xlink:type="simple">TARI</named-content>), Fuli [富里] – Tungho [東河] (in Taitung), 9-11.XI.1982, leg. K. C. Chou &amp; S. P. Huang; Kaoshiang: 1♀ (<named-content xmlns:xlink="http://www.w3.org/1999/xlink" content-type="dwc:institutional_code" xlink:type="simple">TARI</named-content>), Hsiaokuanshan [小關山], 15.V.2016, leg. B.-X. Guo; 1♀ (<named-content xmlns:xlink="http://www.w3.org/1999/xlink" content-type="dwc:institutional_code" xlink:type="simple">TARI</named-content>), Shanping [扇平], 7.VI.2014, leg. W.-C. Liao; 1♀ (<named-content xmlns:xlink="http://www.w3.org/1999/xlink" content-type="dwc:institutional_code" xlink:type="simple">TARI</named-content>), Taoyuan [桃源], 15.IV.2013, leg. L.-P. Hsu; <!--PageBreak-->1♂ (<abbrev xmlns:xlink="http://www.w3.org/1999/xlink" content-type="institution" xlink:title="National Museum of Natural Science, Taichung, Taiwan" id="ABBRID0EJKAG" xlink:type="simple">NMNS</abbrev>), Tengchih [藤枝], 22.VIII.1996, leg. M.-L. Chan; 2♂♂ (<named-content xmlns:xlink="http://www.w3.org/1999/xlink" content-type="dwc:institutional_code" xlink:type="simple">TARI</named-content>), same locality 28.III.2015, leg. W.-C. Liao; 1♂ (<named-content xmlns:xlink="http://www.w3.org/1999/xlink" content-type="dwc:institutional_code" xlink:type="simple">TARI</named-content>), Tona trail [多納林道], 20.III.2010, leg. U. Ong; Miaoli: 1♀ (<abbrev xmlns:xlink="http://www.w3.org/1999/xlink" content-type="institution" xlink:title="National Museum of Natural Science, Taichung, Taiwan" id="ABBRID0EYKAG" xlink:type="simple">NMNS</abbrev>), Hsueshanken [雪山坑], 16-17.III.1995, leg. W. T. Yang; Nantou: 1♀ (<abbrev xmlns:xlink="http://www.w3.org/1999/xlink" content-type="institution" xlink:title="National Museum of Natural Science, Taichung, Taiwan" id="ABBRID0E4KAG" xlink:type="simple">NMNS</abbrev>), Howangshan [合望山], 1997, leg. C. C. Lo; 1♀ (<abbrev xmlns:xlink="http://www.w3.org/1999/xlink" content-type="institution" xlink:title="National Museum of Natural Science, Taichung, Taiwan" id="ABBRID0ECLAG" xlink:type="simple">NMNS</abbrev>), Huisun Forest Rec. Area [惠蓀林場], 22.V.1997, leg. C.W. &amp; L.B. O’Brien; 2♀♀ (<abbrev xmlns:xlink="http://www.w3.org/1999/xlink" content-type="institution" xlink:title="National Museum of Natural Science, Taichung, Taiwan" id="ABBRID0EHLAG" xlink:type="simple">NMNS</abbrev>), Lushan [盧山], 18.V.1997, leg. C. W. &amp; L. B. O’Brien; 1♂ (<abbrev xmlns:xlink="http://www.w3.org/1999/xlink" content-type="institution" xlink:title="National Museum of Natural Science, Taichung, Taiwan" id="ABBRID0EMLAG" xlink:type="simple">NMNS</abbrev>), Meifeng [梅峰], 9-10.II.1999, leg. C. S. Lin &amp; W. T. Yang; 2♂♂ (<abbrev xmlns:xlink="http://www.w3.org/1999/xlink" content-type="institution" xlink:title="National Museum of Natural Science, Taichung, Taiwan" id="ABBRID0ERLAG" xlink:type="simple">NMNS</abbrev>), Meihsi [眉溪], 16.VI.1965, leg. B. S. Chang; 8♂♂, 4♀♀ (<abbrev xmlns:xlink="http://www.w3.org/1999/xlink" content-type="institution" xlink:title="National Museum of Natural Science, Taichung, Taiwan" id="ABBRID0EWLAG" xlink:type="simple">NMNS</abbrev>), Nanshanhsi [南山溪], 21.V.-17.VI.1965, leg. B. S. Chang; 1♂ (<abbrev xmlns:xlink="http://www.w3.org/1999/xlink" content-type="institution" xlink:title="National Museum of Natural Science, Taichung, Taiwan" id="ABBRID0E2LAG" xlink:type="simple">NMNS</abbrev>), same locality 11.II.1999, leg. C.-S. Lin; 1♀ (<named-content xmlns:xlink="http://www.w3.org/1999/xlink" content-type="dwc:institutional_code" xlink:type="simple">TARI</named-content>), same locality, 7.IV.2010, leg. Y.-T. Wang; 1♀ (<abbrev xmlns:xlink="http://www.w3.org/1999/xlink" content-type="institution" xlink:title="National Museum of Natural Science, Taichung, Taiwan" id="ABBRID0EFMAG" xlink:type="simple">NMNS</abbrev>), Penpuhsi [本部溪], 29.V.1965, leg. B. S. Chang; 2♀♀ (<abbrev xmlns:xlink="http://www.w3.org/1999/xlink" content-type="institution" xlink:title="National Museum of Natural Science, Taichung, Taiwan" id="ABBRID0EKMAG" xlink:type="simple">NMNS</abbrev>), same but with “17.V.1970”; 1♀ (<abbrev xmlns:xlink="http://www.w3.org/1999/xlink" content-type="institution" xlink:title="National Museum of Natural Science, Taichung, Taiwan" id="ABBRID0EPMAG" xlink:type="simple">NMNS</abbrev>), Shihtzutou [獅子頭], 21.II.1998, leg. C.-C. Lo; 1♂ (<named-content xmlns:xlink="http://www.w3.org/1999/xlink" content-type="dwc:institutional_code" xlink:type="simple">TARI</named-content>), Tungpu [東埔], 19-23.VII.1982, leg. L. Y. Chou &amp; T. Lin; 1♂ (<named-content xmlns:xlink="http://www.w3.org/1999/xlink" content-type="dwc:institutional_code" xlink:type="simple">TARI</named-content>), same locality, 10-14.I.1983, leg. K. C. Chou &amp; S. P. Huang; 4♂♂ (<abbrev xmlns:xlink="http://www.w3.org/1999/xlink" content-type="institution" xlink:title="The Natural History Museum, London, UK" id="ABBRID0E5MAG" xlink:type="simple">BMNH</abbrev>), Musha [=Wushe, 霧社], 18.V.-15.VI.1919, leg. T. Okuni, J. Sonan, K. Miy., M. Yosh.; 1♂ (<named-content xmlns:xlink="http://www.w3.org/1999/xlink" content-type="dwc:institutional_code" xlink:type="simple">TARI</named-content>), same locality, 19-22.IV.1983, leg. K. C. Chou &amp; S. P. Huang; 1♂, 1♀ (<named-content xmlns:xlink="http://www.w3.org/1999/xlink" content-type="dwc:institutional_code" xlink:type="simple">TARI</named-content>), Yuanfeng [鳶峰], 2.VI.2012, leg. J.-F. Tsai; Pingtung: 1♂ (<named-content xmlns:xlink="http://www.w3.org/1999/xlink" content-type="dwc:institutional_code" xlink:type="simple">TARI</named-content>), Ali [阿禮], 17.II.2016, leg. Y.-T. Chung; 1♂ (<named-content xmlns:xlink="http://www.w3.org/1999/xlink" content-type="dwc:institutional_code" xlink:type="simple">TARI</named-content>), Peitawushan [北大武山], 17.II.2010, leg. S.-F. Yu; 1♂ (<named-content xmlns:xlink="http://www.w3.org/1999/xlink" content-type="dwc:institutional_code" xlink:type="simple">TARI</named-content>), Tahanshan [大漢山], 16.IV.2007, leg. Y.-L. Lin; 1♂ (<named-content xmlns:xlink="http://www.w3.org/1999/xlink" content-type="dwc:institutional_code" xlink:type="simple">TARI</named-content>), same locality, 21.V.2007, leg. Y.-L. Lin; 10♂♂, 2♀♀ (<named-content xmlns:xlink="http://www.w3.org/1999/xlink" content-type="dwc:institutional_code" xlink:type="simple">TARI</named-content>), same locality, 18.VII.2007, leg. C.-F. Lee; 1♂ (<named-content xmlns:xlink="http://www.w3.org/1999/xlink" content-type="dwc:institutional_code" xlink:type="simple">TARI</named-content>), Wutain [霧台], 11.IV.2007, leg. Y.-L. Lin; 1♀ (<named-content xmlns:xlink="http://www.w3.org/1999/xlink" content-type="dwc:institutional_code" xlink:type="simple">TARI</named-content>), same locality, 12.V.2009, leg. U. Ong; Taichung: 2♂♂ (<named-content xmlns:xlink="http://www.w3.org/1999/xlink" content-type="dwc:institutional_code" xlink:type="simple">TARI</named-content>), <!--PageBreak-->Kukuan [谷關], 20-22.VI.1978, leg. K. S. Lin &amp; K. C. Chou; Tainan: 1♂ (<named-content xmlns:xlink="http://www.w3.org/1999/xlink" content-type="dwc:institutional_code" xlink:type="simple">TARI</named-content>), Meiling [梅嶺], 4.VI.2010, leg. U. Ong; 1♀ (<named-content xmlns:xlink="http://www.w3.org/1999/xlink" content-type="dwc:institutional_code" xlink:type="simple">TARI</named-content>), same locality, 6.VII.2012, leg. Y.-L. Lin; Taipei: 2♂♂, 2♀♀, Wulai [烏來], 23.I.2008, leg. S.-F. Yu; Taitung: 1♂ (<named-content xmlns:xlink="http://www.w3.org/1999/xlink" content-type="dwc:institutional_code" xlink:type="simple">TARI</named-content>), Chipen [知本], 15-17.II.1981, leg. L. Y. Chou &amp; T. Lin; 1♂ (<named-content xmlns:xlink="http://www.w3.org/1999/xlink" content-type="dwc:institutional_code" xlink:type="simple">TARI</named-content>), Tulanshan [都蘭山], 4.VII.2016, leg. S.-P. Wu; 1♀ (<named-content xmlns:xlink="http://www.w3.org/1999/xlink" content-type="dwc:institutional_code" xlink:type="simple">TARI</named-content>), Yanping trail [延平林道], 5.III.2016, leg. S.-P. Wu; Taoyuan: 1♀ (<abbrev xmlns:xlink="http://www.w3.org/1999/xlink" content-type="institution" xlink:title="National Museum of Natural Science, Taichung, Taiwan" id="ABBRID0EQPAG" xlink:type="simple">NMNS</abbrev>), Junghua [榮華], 15.V.1971, leg. B. S. Chang; 2♀♀ (<named-content xmlns:xlink="http://www.w3.org/1999/xlink" content-type="dwc:institutional_code" xlink:type="simple">TARI</named-content>), Paling [巴陵], 3-5.V.1983, leg. K. C. Chou &amp; C. C. Pan.</p></tp:treatment-sec><tp:treatment-sec sec-type="distribution" id="SECID0E1PAG"><title>Distribution.</title><p>China, Japan, Korea, Russia, Taiwan.</p></tp:treatment-sec><ref-list><ref id="B38"><mixed-citation xmlns:xlink="http://www.w3.org/1999/xlink" xlink:type="simple">
          <person-group><name name-style="western"><surname>Solsky</surname><given-names>SM</given-names></name></person-group> (<year>1872</year>) <article-title>Coléoptères de la Sibérie orientale.</article-title> <source>Horae Societatis Entomologicae Rossicae</source> <volume>8</volume>: <fpage>232</fpage>–<lpage>277</lpage>.</mixed-citation></ref><ref id="B9"><mixed-citation xmlns:xlink="http://www.w3.org/1999/xlink" xlink:type="simple">
          <person-group><name name-style="western"><surname>Chûjô</surname><given-names>M</given-names></name></person-group> (<year>1940</year>) <article-title>Chrysomelid-beetles from northern Korea.</article-title> <source>Mushi</source> <volume>13</volume>: <fpage>3</fpage>–<lpage>8</lpage>.</mixed-citation></ref><ref id="B10"><mixed-citation xmlns:xlink="http://www.w3.org/1999/xlink" xlink:type="simple">
          <person-group><name name-style="western"><surname>Chûjô</surname><given-names>M</given-names></name></person-group> (<year>1941</year>) <article-title>Chrysomelid-beetles from Korea (IV).</article-title> <source>Transaction of the Natural History Society of Formosa</source> <volume>31</volume>: <fpage>155</fpage>–<lpage>174</lpage>.</mixed-citation></ref><ref id="B13"><mixed-citation xmlns:xlink="http://www.w3.org/1999/xlink" xlink:type="simple">
          <person-group><name name-style="western"><surname>Gressitt</surname><given-names>JL</given-names></name><name name-style="western"><surname>Kimoto</surname><given-names>S</given-names></name></person-group> (<year>1963</year>) The <tp:taxon-name><tp:taxon-name-part taxon-name-part-type="family">Chrysomelidae</tp:taxon-name-part></tp:taxon-name> (Coleopt.) of China and Korea. Pacific Insects Monograph 1B: 301–1026.</mixed-citation></ref><ref id="B19"><mixed-citation xmlns:xlink="http://www.w3.org/1999/xlink" xlink:type="simple">
          <person-group><name name-style="western"><surname>Kimoto</surname><given-names>S</given-names></name></person-group> (<year>1965a</year>) <article-title>The <tp:taxon-name><tp:taxon-name-part taxon-name-part-type="family">Chrysomelidae</tp:taxon-name-part></tp:taxon-name> of Japan and the Ryukyu Islands, VII. Subfamily <tp:taxon-name><tp:taxon-name-part taxon-name-part-type="subfamily">Galerucinae</tp:taxon-name-part></tp:taxon-name> II.</article-title> <source>Journal of the Faculty of Agriculture, Kyushu University</source> <volume>13</volume>: <fpage>369</fpage>–<lpage>400</lpage>.</mixed-citation></ref><ref id="B26"><mixed-citation xmlns:xlink="http://www.w3.org/1999/xlink" xlink:type="simple">
          <person-group><name name-style="western"><surname>Kimoto</surname><given-names>S</given-names></name><name name-style="western"><surname>Hiura</surname><given-names>I</given-names></name></person-group> (<year>1965</year>) <article-title>A list of chrysomelid specimens preserved in the Osaka Museum of Natural History II (<tp:taxon-name><tp:taxon-name-part taxon-name-part-type="class">Insecta</tp:taxon-name-part></tp:taxon-name>: <tp:taxon-name><tp:taxon-name-part taxon-name-part-type="order">Coleoptera</tp:taxon-name-part></tp:taxon-name>).</article-title> <source>Bulletin of the Osaka Museum of Natural History</source> <volume>18</volume>: <fpage>31</fpage>–<lpage>48</lpage>.</mixed-citation></ref><ref id="B21"><mixed-citation xmlns:xlink="http://www.w3.org/1999/xlink" xlink:type="simple">
          <person-group><name name-style="western"><surname>Kimoto</surname><given-names>S</given-names></name></person-group> (<year>1966</year>) <article-title>A list of the chrysomelid specimens of Taiwan preserved in the Zoological Museum, Berlin.</article-title> <source>Esakia</source> <volume>5</volume>: <fpage>21</fpage>–<lpage>38</lpage>.</mixed-citation></ref><ref id="B27"><mixed-citation xmlns:xlink="http://www.w3.org/1999/xlink" xlink:type="simple">
          <person-group><name name-style="western"><surname>Kimoto</surname><given-names>S</given-names></name><name name-style="western"><surname>Kawase</surname><given-names>E</given-names></name></person-group> (<year>1966</year>) <article-title>A list of some chrysomelid specimens collected in E. Manchuria and N. Korea.</article-title> <source>Esakia</source> <volume>5</volume>: <fpage>39</fpage>–<lpage>48</lpage>.</mixed-citation></ref><ref id="B22"><mixed-citation xmlns:xlink="http://www.w3.org/1999/xlink" xlink:type="simple">
          <person-group><name name-style="western"><surname>Kimoto</surname><given-names>S</given-names></name></person-group> (<year>1969</year>) <article-title>Motes on the <tp:taxon-name><tp:taxon-name-part taxon-name-part-type="family">Chrysomelidae</tp:taxon-name-part></tp:taxon-name> from Taiwan II.</article-title> <source>Esakia</source> <volume>7</volume>: <fpage>1</fpage>–<lpage>68</lpage>.</mixed-citation></ref><ref id="B47"><mixed-citation xmlns:xlink="http://www.w3.org/1999/xlink" xlink:type="simple">
          <person-group><name name-style="western"><surname>Wilcox</surname><given-names>JA</given-names></name></person-group> (<year>1971</year>) <article-title><tp:taxon-name><tp:taxon-name-part taxon-name-part-type="family">Chrysomelidae</tp:taxon-name-part></tp:taxon-name>: <tp:taxon-name><tp:taxon-name-part taxon-name-part-type="subfamily">Galerucinae</tp:taxon-name-part></tp:taxon-name> (<tp:taxon-name><tp:taxon-name-part taxon-name-part-type="tribe">Oidini</tp:taxon-name-part></tp:taxon-name>, <tp:taxon-name><tp:taxon-name-part taxon-name-part-type="tribe">Galerucini</tp:taxon-name-part></tp:taxon-name>, <tp:taxon-name><tp:taxon-name-part taxon-name-part-type="tribe">Metacyclini</tp:taxon-name-part></tp:taxon-name>, <tp:taxon-name><tp:taxon-name-part taxon-name-part-type="tribe">Sermylini</tp:taxon-name-part></tp:taxon-name>).</article-title> In: <person-group><name name-style="western"><surname>Wilcox</surname><given-names>JA</given-names></name></person-group> (<role>Ed.</role>) <issue-title>Coleopterorum Catalogus Supplementa.</issue-title> <source>Pars 78(1), Second edition. W. Junk, ‘s-Gravenhage</source>, <fpage>1</fpage>–<lpage>220</lpage>.</mixed-citation></ref><ref id="B23"><mixed-citation xmlns:xlink="http://www.w3.org/1999/xlink" xlink:type="simple">
          <person-group><name name-style="western"><surname>Kimoto</surname><given-names>S</given-names></name></person-group> (<year>1989</year>) <article-title>The Taiwanese <tp:taxon-name><tp:taxon-name-part taxon-name-part-type="family">Chrysomelidae</tp:taxon-name-part></tp:taxon-name> (<tp:taxon-name><tp:taxon-name-part taxon-name-part-type="class">Insecta</tp:taxon-name-part></tp:taxon-name>: <tp:taxon-name><tp:taxon-name-part taxon-name-part-type="order">Coleoptera</tp:taxon-name-part></tp:taxon-name>) collected by Dr. Kintaro Baba, on the occasion of his entomological survey in 1983 and 1986.</article-title> <source>Kurume University Journal</source> <volume>38</volume>: <fpage>237</fpage>–<lpage>272</lpage>.</mixed-citation></ref><ref id="B24"><mixed-citation xmlns:xlink="http://www.w3.org/1999/xlink" xlink:type="simple">
          <person-group><name name-style="western"><surname>Kimoto</surname><given-names>S</given-names></name></person-group> (<year>1991</year>) <article-title>The Taiwanese <tp:taxon-name><tp:taxon-name-part taxon-name-part-type="family">Chrysomelidae</tp:taxon-name-part></tp:taxon-name> (<tp:taxon-name><tp:taxon-name-part taxon-name-part-type="class">Insecta</tp:taxon-name-part></tp:taxon-name>: <tp:taxon-name><tp:taxon-name-part taxon-name-part-type="order">Coleoptera</tp:taxon-name-part></tp:taxon-name>) collected by Dr. Kintaro Baba, on the occasion of his entomological survey in 1987, 1988 and 1989.</article-title> <source>Kurume University Journal</source> <volume>40</volume>: <fpage>1</fpage>–<lpage>27</lpage>.</mixed-citation></ref><ref id="B25"><mixed-citation xmlns:xlink="http://www.w3.org/1999/xlink" xlink:type="simple">
          <person-group><name name-style="western"><surname>Kimoto</surname><given-names>S</given-names></name><name name-style="western"><surname>Chu</surname><given-names>YI</given-names></name></person-group> (<year>1996</year>) Systematic catalog of <tp:taxon-name><tp:taxon-name-part taxon-name-part-type="family">Chrysomelidae</tp:taxon-name-part></tp:taxon-name> of Taiwan (<tp:taxon-name><tp:taxon-name-part taxon-name-part-type="class">Insecta</tp:taxon-name-part></tp:taxon-name>: <tp:taxon-name><tp:taxon-name-part taxon-name-part-type="order">Coleoptera</tp:taxon-name-part></tp:taxon-name>). Bulletin of the Institute of Comparative Studies of International Cultures and Societies 16: 1–152.</mixed-citation></ref><ref id="B28"><mixed-citation xmlns:xlink="http://www.w3.org/1999/xlink" xlink:type="simple">
          <person-group><name name-style="western"><surname>Kimoto</surname><given-names>S</given-names></name><name name-style="western"><surname>Takizawa</surname><given-names>H</given-names></name></person-group> (<year>1997</year>) <source>Leaf beetles (<tp:taxon-name><tp:taxon-name-part taxon-name-part-type="family">Chrysomelidae</tp:taxon-name-part></tp:taxon-name>) of Taiwan.</source> <publisher-name>Tokai University Press</publisher-name>, <publisher-loc>Tokyo</publisher-loc>, <size units="page">581 pp</size>.</mixed-citation></ref><ref id="B31"><mixed-citation xmlns:xlink="http://www.w3.org/1999/xlink" xlink:type="simple">
          <person-group><name name-style="western"><surname>Lee</surname><given-names>C-F</given-names></name><name name-style="western"><surname>Cheng</surname><given-names>H-T</given-names></name></person-group> (<year>2007</year>) <source>The <tp:taxon-name><tp:taxon-name-part taxon-name-part-type="family">Chrysomelidae</tp:taxon-name-part></tp:taxon-name> of Taiwan 1.</source> <publisher-name>Sishou-Hills Insect Observation Network</publisher-name>, <publisher-loc>New Taipei City</publisher-loc>, <size units="page">199 pp</size>. [In Chinese]</mixed-citation></ref><ref id="B5"><mixed-citation xmlns:xlink="http://www.w3.org/1999/xlink" xlink:type="simple">
          <person-group><name name-style="western"><surname>Beenen</surname><given-names>R</given-names></name></person-group> (<year>2010</year>) <article-title><tp:taxon-name><tp:taxon-name-part taxon-name-part-type="subfamily">Galerucinae</tp:taxon-name-part></tp:taxon-name>.</article-title> In: <person-group><name name-style="western"><surname>Löbl</surname><given-names>I</given-names></name><name name-style="western"><surname>Smetana</surname><given-names>A</given-names></name></person-group> (<role>Eds</role>) <issue-title>Catalogue of Palaearctic Coleoptera, Vol.</issue-title> <source>6. Apollo Books, Stenstrup</source>, <fpage>443</fpage>–<lpage>491</lpage>.</mixed-citation></ref><ref id="B51"><mixed-citation xmlns:xlink="http://www.w3.org/1999/xlink" xlink:type="simple">
          <person-group><name name-style="western"><surname>Yang</surname><given-names>X-K</given-names></name><name name-style="western"><surname>Ge</surname><given-names>S</given-names></name><name name-style="western"><surname>Nie</surname><given-names>R</given-names></name><name name-style="western"><surname>Ruan</surname><given-names>Y</given-names></name><name name-style="western"><surname>Li</surname><given-names>W</given-names></name></person-group> (<year>2015</year>) <source>Chinese leaf beetles.</source> <publisher-name>Science Press</publisher-name>, <publisher-loc>Beijing</publisher-loc>, <size units="page">507 pp</size>.</mixed-citation></ref><ref id="B44"><mixed-citation xmlns:xlink="http://www.w3.org/1999/xlink" xlink:type="simple">
          <person-group><name name-style="western"><surname>Weise</surname><given-names>J</given-names></name></person-group> (<year>1886</year>) <tp:taxon-name><tp:taxon-name-part taxon-name-part-type="subfamily">Galerucinae</tp:taxon-name-part></tp:taxon-name>. Lieferung 4. Naturgeschichte der Insekten Deutschlands. Erste Abteilung <tp:taxon-name><tp:taxon-name-part taxon-name-part-type="order">Coleoptera</tp:taxon-name-part></tp:taxon-name>. Sechster Band. [1893]. Nicolaische Verlags-Buchhandlung, Berlin, 569–768.</mixed-citation></ref><ref id="B16"><mixed-citation xmlns:xlink="http://www.w3.org/1999/xlink" xlink:type="simple">
          <person-group><name name-style="western"><surname>Heyden</surname><given-names>LFJD</given-names></name></person-group> (<year>1887</year>) <article-title>Verzeichniss der von Herrn Otto herz auf der chinesischen Halbinsel Korea gasammelten Coleopteren.</article-title> <source>Horae Societatis Entomologicae Rossicae</source> <volume>21</volume>: <fpage>243</fpage>–<lpage>273</lpage>.</mixed-citation></ref><ref id="B46"><mixed-citation xmlns:xlink="http://www.w3.org/1999/xlink" xlink:type="simple">
          <person-group><name name-style="western"><surname>Weise</surname><given-names>J</given-names></name></person-group> (<year>1924</year>) <source>Pars 78: <tp:taxon-name><tp:taxon-name-part taxon-name-part-type="family">Chrysomelidae</tp:taxon-name-part></tp:taxon-name>: 13. <tp:taxon-name><tp:taxon-name-part taxon-name-part-type="subfamily">Galerucinae</tp:taxon-name-part></tp:taxon-name>. In: Schenkling S (Ed.) Coleopterorum Catalogus. W.</source> <publisher-name>Junk</publisher-name>, <publisher-loc>Berlin</publisher-loc>, <size units="page">225 pp</size>.</mixed-citation></ref><ref id="B37"><mixed-citation xmlns:xlink="http://www.w3.org/1999/xlink" xlink:type="simple">
          <person-group><name name-style="western"><surname>Ogloblin</surname><given-names>DA</given-names></name></person-group> (<year>1936</year>) <source>Listoedy, <tp:taxon-name><tp:taxon-name-part taxon-name-part-type="subfamily">Galerucinae</tp:taxon-name-part></tp:taxon-name>. Fauna SSSR. Nasekomye Zhestkokrylye, n. s. 8(1).</source> <publisher-name>Moskva-Leningrad</publisher-name>, <publisher-loc>Izdatel’stvo Akademii Nauk SSSR</publisher-loc>, <size units="page">455 pp</size>.</mixed-citation></ref><ref id="B20"><mixed-citation xmlns:xlink="http://www.w3.org/1999/xlink" xlink:type="simple">
          <person-group><name name-style="western"><surname>Kimoto</surname><given-names>S</given-names></name></person-group> (<year>1965b</year>) <article-title>A list of specimens of <tp:taxon-name><tp:taxon-name-part taxon-name-part-type="family">Chrysomelidae</tp:taxon-name-part></tp:taxon-name> from Taiwan preserved in the Naturhistorisches Museum / Wien (<tp:taxon-name><tp:taxon-name-part taxon-name-part-type="class">Insecta</tp:taxon-name-part></tp:taxon-name>: <tp:taxon-name><tp:taxon-name-part taxon-name-part-type="order">Coleoptera</tp:taxon-name-part></tp:taxon-name>).</article-title> <source>Annalen des Naturhistorischen Museums in Wien</source> <volume>68</volume>: <fpage>485</fpage>–<lpage>490</lpage>.</mixed-citation></ref><ref id="B3"><mixed-citation xmlns:xlink="http://www.w3.org/1999/xlink" xlink:type="simple">
          <person-group><name name-style="western"><surname>Baly</surname><given-names>JS</given-names></name></person-group> (<year>1874</year>) Catalogue of the phytophagous <tp:taxon-name><tp:taxon-name-part taxon-name-part-type="order">Coleoptera</tp:taxon-name-part></tp:taxon-name> of Japan, with descriptions of the species new to science. The Transactions of the Entomological Society of London 1874: 161-217. <ext-link xlink:type="simple" ext-link-type="doi" xlink:href="10.1111/j.1365-2311.1874.tb00164.x">https://doi.org/10.1111/j.1365-2311.1874.tb00164.x</ext-link></mixed-citation></ref><ref id="B14"><mixed-citation xmlns:xlink="http://www.w3.org/1999/xlink" xlink:type="simple">
          <person-group><name name-style="western"><surname>Harold</surname><given-names>E van</given-names></name></person-group> (<year>1876</year>) <article-title><tp:taxon-name><tp:taxon-name-part taxon-name-part-type="family">Chrysomelidae</tp:taxon-name-part></tp:taxon-name> (Pars II).</article-title> In: <person-group><name name-style="western"><surname>Gemminger</surname><given-names>M</given-names></name><name name-style="western"><surname>Harold</surname><given-names>B</given-names></name></person-group> (<role>Eds</role>) <issue-title>Catalogus Coleopterorum hucusque descriptorum synonymicus et systematicus.</issue-title> <source>Vol. XII: <tp:taxon-name><tp:taxon-name-part taxon-name-part-type="family">Chrysomelidae</tp:taxon-name-part></tp:taxon-name> (Pars II), <tp:taxon-name><tp:taxon-name-part taxon-name-part-type="family">Languriidae</tp:taxon-name-part></tp:taxon-name>, <tp:taxon-name><tp:taxon-name-part taxon-name-part-type="family">Erotylidae</tp:taxon-name-part></tp:taxon-name>, <tp:taxon-name><tp:taxon-name-part taxon-name-part-type="family">Endomychidae</tp:taxon-name-part></tp:taxon-name>, <tp:taxon-name><tp:taxon-name-part taxon-name-part-type="family">Coccinellidae</tp:taxon-name-part></tp:taxon-name>, <tp:taxon-name><tp:taxon-name-part taxon-name-part-type="family">Corylophidae</tp:taxon-name-part></tp:taxon-name>, <tp:taxon-name><tp:taxon-name-part taxon-name-part-type="family">Platypsyllidae</tp:taxon-name-part></tp:taxon-name>. Theodor Ackermann, Monachii</source>, <fpage>3479</fpage>–<lpage>3676</lpage>.</mixed-citation></ref><ref id="B11"><mixed-citation xmlns:xlink="http://www.w3.org/1999/xlink" xlink:type="simple">
          <person-group><name name-style="western"><surname>Chûjô</surname><given-names>M</given-names></name></person-group> (<year>1962</year>) <article-title>A taxonomic study on the <tp:taxon-name><tp:taxon-name-part taxon-name-part-type="family">Chrysomelidae</tp:taxon-name-part></tp:taxon-name> (<tp:taxon-name><tp:taxon-name-part taxon-name-part-type="class">Insecta</tp:taxon-name-part></tp:taxon-name>: <tp:taxon-name><tp:taxon-name-part taxon-name-part-type="order">Coleoptera</tp:taxon-name-part></tp:taxon-name>) from Formosa Part XI. Subfamily <tp:taxon-name><tp:taxon-name-part taxon-name-part-type="subfamily">Galerucinae</tp:taxon-name-part></tp:taxon-name>.</article-title> <source>The Philippine Journal of Science</source> <volume>91</volume>: <fpage>1</fpage>–<lpage>239</lpage>.</mixed-citation></ref><ref id="B45"><mixed-citation xmlns:xlink="http://www.w3.org/1999/xlink" xlink:type="simple">
          <person-group><name name-style="western"><surname>Weise</surname><given-names>J</given-names></name></person-group> (<year>1922</year>) <article-title>Chrysomeliden der Indo-Malayischen region.</article-title> <source>Tijdschrift voor Entomologie</source> <volume>65</volume>: <fpage>39</fpage>–<lpage>130</lpage>.</mixed-citation></ref><ref id="B7"><mixed-citation xmlns:xlink="http://www.w3.org/1999/xlink" xlink:type="simple">
          <person-group><name name-style="western"><surname>Chûjô</surname><given-names>M</given-names></name></person-group> (<year>1935</year>) <article-title>H. Sauter’s. Formosa-Ausbeute: Subfamily <tp:taxon-name><tp:taxon-name-part taxon-name-part-type="subfamily">Galerucinae</tp:taxon-name-part></tp:taxon-name> (<tp:taxon-name><tp:taxon-name-part taxon-name-part-type="order">Coleoptera</tp:taxon-name-part></tp:taxon-name>: <tp:taxon-name><tp:taxon-name-part taxon-name-part-type="family">Chrysomelidae</tp:taxon-name-part></tp:taxon-name>).</article-title> <source>Arbeiten über Morphologische und Taxonomische Entomologie</source> <volume>2</volume>: <fpage>160</fpage>–<lpage>174</lpage>.</mixed-citation></ref><ref id="B40"><mixed-citation xmlns:xlink="http://www.w3.org/1999/xlink" xlink:type="simple">
          <person-group><name name-style="western"><surname>Takizawa</surname><given-names>H</given-names></name></person-group> (<year>1980</year>) <article-title>Notes on Korea <tp:taxon-name><tp:taxon-name-part taxon-name-part-type="family">Chrysomelidae</tp:taxon-name-part></tp:taxon-name>.</article-title> <source>Nature &amp; Life</source> <volume>19</volume>: <fpage>67</fpage>–<lpage>79</lpage>.</mixed-citation></ref><ref id="B41"><mixed-citation xmlns:xlink="http://www.w3.org/1999/xlink" xlink:type="simple">
          <person-group><name name-style="western"><surname>Takizawa</surname><given-names>H</given-names></name></person-group> (<year>1985</year>) <article-title>Notes on Korea <tp:taxon-name><tp:taxon-name-part taxon-name-part-type="family">Chrysomelidae</tp:taxon-name-part></tp:taxon-name>, part 2.</article-title> <source>Nature &amp; Life</source> <volume>19</volume>: <fpage>1</fpage>–<lpage>18</lpage>.</mixed-citation></ref><ref id="B35"><mixed-citation xmlns:xlink="http://www.w3.org/1999/xlink" xlink:type="simple">
          <person-group><name name-style="western"><surname>Lee</surname><given-names>JE</given-names></name><name name-style="western"><surname>Cho</surname><given-names>HW</given-names></name></person-group> (<year>2006</year>) <article-title>Leaf beetles in the Crops (<tp:taxon-name><tp:taxon-name-part taxon-name-part-type="order">Coleoptera</tp:taxon-name-part></tp:taxon-name> : <tp:taxon-name><tp:taxon-name-part taxon-name-part-type="family">Chrysomelidae</tp:taxon-name-part></tp:taxon-name>). Economic Insects of Korea 27.</article-title> <source><tp:taxon-name><tp:taxon-name-part taxon-name-part-type="class">Insecta</tp:taxon-name-part></tp:taxon-name> Koreana Supplement</source> <volume>34</volume>: <fpage>1</fpage>–<lpage>127</lpage>.</mixed-citation></ref><ref id="B43"><mixed-citation xmlns:xlink="http://www.w3.org/1999/xlink" xlink:type="simple">
          <person-group><name name-style="western"><surname>Wang</surname><given-names>Y</given-names></name><name name-style="western"><surname>Ding</surname><given-names>J</given-names></name><name name-style="western"><surname>Zhang</surname><given-names>G</given-names></name></person-group> (<year>2008</year>) <article-title><italic><tp:taxon-name><tp:taxon-name-part taxon-name-part-type="genus">Gallerucida</tp:taxon-name-part> <tp:taxon-name-part taxon-name-part-type="species">bifasciata</tp:taxon-name-part></tp:taxon-name></italic> (<tp:taxon-name><tp:taxon-name-part taxon-name-part-type="order">Coleoptera</tp:taxon-name-part></tp:taxon-name>: <tp:taxon-name><tp:taxon-name-part taxon-name-part-type="family">Chrysomelidae</tp:taxon-name-part></tp:taxon-name>), a potential biological control agent for Japanese knotweed (<italic><tp:taxon-name><tp:taxon-name-part taxon-name-part-type="genus">Fallopia</tp:taxon-name-part> <tp:taxon-name-part taxon-name-part-type="species">japonica</tp:taxon-name-part></tp:taxon-name></italic>).</article-title> <source>Biocontrol Science and Technology</source> <volume>18</volume>: <fpage>59</fpage>–<lpage>74</lpage>. <ext-link xlink:type="simple" ext-link-type="doi" xlink:href="10.1080/09583150701742453">https://doi.org/10.1080/09583150701742453</ext-link></mixed-citation></ref></ref-list></tp:taxon-treatment>
