# Supplementary material for: The genus Gallerucida Motschulsky in Taiwan (Insecta, Coleoptera, Chrysomelidae, Galerucinae)
Source: Zookeys. 2017 Dec 18;(723):121–51. doi: 10.3897/zookeys.723.21545 (PMC5769723; doi:10.3897/zookeys.723.21545)
Supplement: XML Treatment for Gallerucida lutea [file zookeys.723.21545-treatment4.xml]

<!DOCTYPE tp:taxon-treatment
  PUBLIC "-//TaxonX//DTD Taxonomic Treatment Publishing DTD v0 20100105//EN" "tax-treatment-NSO.dtd">
<tp:taxon-treatment xmlns:tp="http://www.plazi.org/taxpub"><tp:treatment-meta><kwd-group><label>Taxon classification</label><kwd><named-content xmlns:xlink="http://www.w3.org/1999/xlink" content-type="kingdom">Animalia</named-content></kwd><kwd><named-content xmlns:xlink="http://www.w3.org/1999/xlink" content-type="order">ORDO</named-content></kwd><kwd><named-content xmlns:xlink="http://www.w3.org/1999/xlink" content-type="family">FAMILIA</named-content></kwd></kwd-group><mixed-citation publication-type="journal"><person-group><name><surname>Lee</surname><given-names>Chi-Feng</given-names></name></person-group><article-title>The genus <italic><tp:taxon-name><tp:taxon-name-part taxon-name-part-type="genus" reg="Gallerucida">Gallerucida</tp:taxon-name-part></tp:taxon-name></italic> Motschulsky in Taiwan (<tp:taxon-name><tp:taxon-name-part taxon-name-part-type="class">Insecta</tp:taxon-name-part></tp:taxon-name>, <tp:taxon-name><tp:taxon-name-part taxon-name-part-type="order">Coleoptera</tp:taxon-name-part></tp:taxon-name>, <tp:taxon-name><tp:taxon-name-part taxon-name-part-type="family">Chrysomelidae</tp:taxon-name-part></tp:taxon-name>, <tp:taxon-name><tp:taxon-name-part taxon-name-part-type="subfamily">Galerucinae</tp:taxon-name-part></tp:taxon-name>)</article-title><source>Zookeys</source><day>18</day><month>12</month><year>2017</year><volume>2017</volume><issue>723</issue><fpage>121</fpage><lpage>151</lpage><pub-id pub-id-type="doi">10.3897/zookeys.723.21545</pub-id></mixed-citation></tp:treatment-meta><tp:nomenclature><tp:taxon-name>
            <tp:taxon-name-part taxon-name-part-type="genus" reg="Gallerucida">Gallerucida</tp:taxon-name-part>
            <tp:taxon-name-part taxon-name-part-type="species" reg="lutea">lutea</tp:taxon-name-part>
          </tp:taxon-name><tp:taxon-authority>Gressitt &amp; Kimoto</tp:taxon-authority><xref ref-type="fig" rid="F6">Figs 6A–C</xref><xref ref-type="fig" rid="F7">, 7</xref><xref ref-type="fig" rid="F8">, 8</xref><tp:nomenclature-citation-list><tp:nomenclature-citation><tp:taxon-name>
                <tp:taxon-name-part taxon-name-part-type="genus" reg="Gallerucida">Gallerucida</tp:taxon-name-part> <tp:taxon-name-part taxon-name-part-type="species" reg="lutea">lutea</tp:taxon-name-part></tp:taxon-name><comment>Gressitt &amp; Kimoto, 1963: 124 (China: Guangdong, Hubei); <xref ref-type="bibr" rid="B22">Kimoto 1969</xref>: 68 (Taiwan); <xref ref-type="bibr" rid="B47">Wilcox 1971</xref>: 204 (catalogue); <xref ref-type="bibr" rid="B25">Kimoto and Chu 1996</xref>: 92 (catalogue); <xref ref-type="bibr" rid="B28">Kimoto and Takizawa 1997</xref>: 392 (catalogue); <xref ref-type="bibr" rid="B34">Lee and An 2001</xref>: 127 (Korea); <xref ref-type="bibr" rid="B5">Beenen 2010</xref>: 459 (catalogue); <xref ref-type="bibr" rid="B32">Lee and Cheng 2010</xref>: 90 (biology); <xref ref-type="bibr" rid="B51">Yang et al. 2015</xref>: 173 (catalogue).</comment></tp:nomenclature-citation></tp:nomenclature-citation-list></tp:nomenclature><tp:treatment-sec sec-type="type material" id="SECID0EXOBG"><title>Type material.</title><p>Holotype ♂ (<named-content xmlns:xlink="http://www.w3.org/1999/xlink" content-type="dwc:institutional_code" xlink:type="simple">CAS</named-content>), labeled: “N. KWANGTUNG / China, Lochang, [p,w] // 1947 [h, w] // L. Gressitt / Collection [p, w] // HOLOTYPE [p] ♂ / Gallerucida / lutea [h] / Gressitt &amp; Kimoto [p, r] // Gallerucida / lutea / Holo G &amp; K [h] / J. L. Gressitt det. [p, w] // California Academy / of Sciences / Type / No. [p] 13271 [h, w]”. Paratypes: 1♂ (<named-content xmlns:xlink="http://www.w3.org/1999/xlink" content-type="dwc:institutional_code" xlink:type="simple">BPBM</named-content>): “N. KWANGTUNG / China, Lochang, [p,w] // 1947 [h, w] // L. Gressitt / Collection [p, w] // ALLOTYPE [p] / Gallerucida / lutea ♀ [h] / Gressitt &amp; Kimoto [p, r] // 3321 [h, w] // Gallerucida / sp. nov. 6 / lutea. Allo [h] / Det. S. Kimoto [p] 61 [h, w]”; 1♀ (<named-content xmlns:xlink="http://www.w3.org/1999/xlink" content-type="dwc:institutional_code" xlink:type="simple">CAS</named-content>), labeled: “Suisapa, 1000 M. / Lichuen Distr. / W. Hupeh, China / VII-30-48 [p, w] // Gressitt &amp; / Djou Collrs. [p, w] // PARATYPE [p] / Gallerucida / lutea [h] / Gressitt &amp; Kimoto [p, y] // Galerucida / s. p. lutea / (nr. sp.6) [h] / Det. Kimoto [p] ’61 [h, w]”.</p></tp:treatment-sec><tp:treatment-sec sec-type="diagnosis" id="SECID0EGSBG"><title>Diagnosis.</title><p>
            <italic><tp:taxon-name><tp:taxon-name-part taxon-name-part-type="genus" reg="Gallerucida">Gallerucida</tp:taxon-name-part> <tp:taxon-name-part taxon-name-part-type="species" reg="lutea">lutea</tp:taxon-name-part></tp:taxon-name></italic> adults can be recognized by their yellowish brown bodies. Darker individuals of <italic><tp:taxon-name><tp:taxon-name-part taxon-name-part-type="genus" reg="Gallerucida">G.</tp:taxon-name-part> <tp:taxon-name-part taxon-name-part-type="species" reg="lutea">lutea</tp:taxon-name-part></tp:taxon-name></italic> may look like entirely black individuals of <italic><tp:taxon-name><tp:taxon-name-part taxon-name-part-type="genus" reg="Gallerucida">G.</tp:taxon-name-part> <tp:taxon-name-part taxon-name-part-type="species" reg="bifasciata">bifasciata</tp:taxon-name-part></tp:taxon-name></italic>, but the elytra of <italic><tp:taxon-name><tp:taxon-name-part taxon-name-part-type="genus" reg="Gallerucida">G.</tp:taxon-name-part> <tp:taxon-name-part taxon-name-part-type="species" reg="lutea">lutea</tp:taxon-name-part></tp:taxon-name></italic> possess extremely coarse punctures and minute punctures between coarse punctures and filiform antenna.</p></tp:treatment-sec><tp:treatment-sec sec-type="redescription" id="SECID0EYTBG"><title>Redescription.</title><p>Length 8.4–9.8 mm, width 4.7–5.9 mm. General color (Fig. <xref ref-type="fig" rid="F6">6A–B</xref>) yellowish or reddish brown; antenna black except three basal antennomeres; tibiae and tarsi entirely black. Antenna serrate in male (Fig. <xref ref-type="fig" rid="F7">7A</xref>), length ratios of antennomeres I–XI 1.0 : 0.4 : 0.6 : 0.9 : 0.8 : 0.9 : 0.9 : 0.9 : 0.9 : 0.9 : 1.2, length to width ratios of antennomeres I–IX 2.5 : 1.4 : 1.5 : 1.8 : 1.8 : 1.9 : 2.0 : 2.0 : 2.5 : 2.6 : 4.0; antennomeres IV-VII filiform and VIII-X serrate in female (Fig. <xref ref-type="fig" rid="F7">7B</xref>), length ratios of antennomeres I–XI 1.0 : 0.4 : 0.5 : 0.7 : 0.6 : 0.7 : 0.7 : 0.6 : 0.6 : 0.6 : 0.8, length to <!--PageBreak-->width ratios of antennomeres I–IX 3.1 : 1.5 : 2.0 : 2.6 : 2.2 : 2.1 : 1.8 : 1.6 : 1.6 : 1.7 : 2.2. Pronotum transverse, 1.9× wider than long, disc convex, with oblique depressions at sides, medially abbreviated, disc without microreticulation, with extremely coarse, sparse punctures; lateral margin slightly rounded; apical margin concave; basal margin <!--PageBreak-->convex. Elytra parallel from base to basal 1/3, gradually widened towards basal 1/3, lateral margin serrate subapically; 1.4× longer than wide, disc without microreticulation but with extremely coarse punctures arranged into striae, with tiny punctures between strial punctures; dorso-ventrally flattened. Penis (Fig. <xref ref-type="fig" rid="F7">7C–D</xref>) elongate, 6.4× longer than wide; parallel-sided; abruptly widened from apical 1/3 to 1/6, apex circular; slightly curved at lateral view; ventral surface well sclerotized; endophallic sclerite complex (Fig. <xref ref-type="fig" rid="F7">7H</xref>) large, about 0.6× as long as penis, composed of one median sclerite and one pair of lateral sclerites, median sclerite longitudinal, strongly curved near apex, with lateral process at apical 1/4, with dense setae along apical margin of lateral process; lateral sclerites longitudinal but much shorter, about 0.5× as long as median one, curved near apex, apices truncate or concave. Gonocoxae (Fig. <xref ref-type="fig" rid="F7">7F</xref>) wide, connected from base to middle, apices rounded, with dense elongate setae. Ventrite VIII (Fig. <xref ref-type="fig" rid="F7">7E</xref>) longitudinal, apex transverse, apical margin truncate; with dense short setae along lateral and apical margin; spiculum slender. Receptacle of spermatheca (Fig. <xref ref-type="fig" rid="F7">7G</xref>) strongly swollen; pump short but strongly curved; proximal spermathecal duct wide and deeply inserted into receptacle.</p><fig id="F6" position="float" orientation="portrait"><label>Figures 6.</label><caption><p>Habitus of <italic><tp:taxon-name><tp:taxon-name-part taxon-name-part-type="genus" reg="Gallerucida">Gallerucida</tp:taxon-name-part></tp:taxon-name></italic> species. <bold>A</bold> <italic><tp:taxon-name><tp:taxon-name-part taxon-name-part-type="genus" reg="Gallerucida">G.</tp:taxon-name-part> <tp:taxon-name-part taxon-name-part-type="species" reg="lutea">lutea</tp:taxon-name-part></tp:taxon-name></italic> Gressitt &amp; Kimoto, male, dorsal view <bold>B</bold> Ditto, ventral view <bold>C</bold> <italic><tp:taxon-name><tp:taxon-name-part taxon-name-part-type="genus" reg="Gallerucida">G.</tp:taxon-name-part> <tp:taxon-name-part taxon-name-part-type="species" reg="lutea">lutea</tp:taxon-name-part></tp:taxon-name></italic> Gressitt &amp; Kimoto, female, color variation, dorsal view <bold>D</bold> <italic><tp:taxon-name><tp:taxon-name-part taxon-name-part-type="genus" reg="Gallerucida">G.</tp:taxon-name-part> <tp:taxon-name-part taxon-name-part-type="species" reg="sauteri">sauteri</tp:taxon-name-part></tp:taxon-name></italic> Chûjô, male, dorsal view <bold>E</bold> Ditto, ventral view <bold>F</bold> <italic><tp:taxon-name><tp:taxon-name-part taxon-name-part-type="genus" reg="Gallerucida">G.</tp:taxon-name-part> <tp:taxon-name-part taxon-name-part-type="species" reg="sauteri">sauteri</tp:taxon-name-part></tp:taxon-name></italic> Chûjô, male, color variation, dorsal view.</p></caption><graphic xmlns:xlink="http://www.w3.org/1999/xlink" xlink:href="zookeys-723-121-g005.jpg" position="float" orientation="portrait" xlink:type="simple" id="oo_174687.jpg"/></fig><fig id="F7" position="float" orientation="portrait"><label>Figures 7.</label><caption><p>Diagnostic characters of <italic><tp:taxon-name><tp:taxon-name-part taxon-name-part-type="genus" reg="Gallerucida">Gallerucida</tp:taxon-name-part> <tp:taxon-name-part taxon-name-part-type="species" reg="lutea">lutea</tp:taxon-name-part></tp:taxon-name></italic> Gressitt &amp; Kimoto. <bold>A</bold> Antenna, male <bold>B</bold> Antenna, female <bold>C</bold> Penis, dorsal view <bold>D</bold> Penis, lateral view <bold>E</bold> Abdominal ventrite VIII <bold>F</bold> Gonocoxae <bold>G</bold> Spermatheca <bold>H</bold> Endophallic sclerites.</p></caption><graphic xmlns:xlink="http://www.w3.org/1999/xlink" xlink:href="zookeys-723-121-g006.jpg" position="float" orientation="portrait" xlink:type="simple" id="oo_174688.jpg"/></fig></tp:treatment-sec><tp:treatment-sec sec-type="variation" id="SECID0EWYBG"><title>Variation.</title><p>Some individuals have black legs and bodies darker than usual (Fig. <xref ref-type="fig" rid="F6">6C</xref>).</p></tp:treatment-sec><tp:treatment-sec sec-type="host" id="SECID0EAZBG"><title>Host plant.</title><p>
            <tp:taxon-name><tp:taxon-name-part taxon-name-part-type="family">Vitaceae</tp:taxon-name-part></tp:taxon-name>: <italic><tp:taxon-name><tp:taxon-name-part taxon-name-part-type="genus" reg="Vitis">Vitis</tp:taxon-name-part> <tp:taxon-name-part taxon-name-part-type="species" reg="kelungensis">kelungensis</tp:taxon-name-part></tp:taxon-name></italic> Moriyama (<xref ref-type="bibr" rid="B32">Lee and Cheng 2010</xref>).</p></tp:treatment-sec><tp:treatment-sec sec-type="biology" id="SECID0E1ZBG"><title>Biology.</title><p>
            <italic><tp:taxon-name><tp:taxon-name-part taxon-name-part-type="genus" reg="Gallerucida">Gallerucida</tp:taxon-name-part> <tp:taxon-name-part taxon-name-part-type="species" reg="lutea">lutea</tp:taxon-name-part></tp:taxon-name></italic> populations are presumably univoltine. The following life cycle information is based on our (<abbrev xmlns:xlink="http://www.w3.org/1999/xlink" xlink:title="Taiwan Chrysomelid Research Team" id="ABBRID0EL1BG" xlink:type="simple">TCRT</abbrev>) observations (<xref ref-type="bibr" rid="B32">Lee and Cheng 2010</xref>). Females began to deposit an average of 140 eggs in single egg masses (Fig. <xref ref-type="fig" rid="F8">8A</xref>) during April or May. <!--PageBreak-->Eggs hatched in 9 days. The larvae (Fig. <xref ref-type="fig" rid="F8">8B</xref>) fed on leaves and the larval duration was 11 days. Mature larvae (Fig. <xref ref-type="fig" rid="F8">8C</xref>) burrowed into the soil and built underground chambers for pupation (fig. 33E). Duration of the pupal stage was 15–17 days. Newly emerged adults appeared during spring and were active (Fig. <xref ref-type="fig" rid="F8">8D</xref>) during summer and autumn.</p><fig id="F8" position="float" orientation="portrait"><label>Figures 8.</label><caption><p>Field photographs of <italic><tp:taxon-name><tp:taxon-name-part taxon-name-part-type="genus" reg="Gallerucida">Gallerucida</tp:taxon-name-part> <tp:taxon-name-part taxon-name-part-type="species" reg="lutea">lutea</tp:taxon-name-part></tp:taxon-name></italic> Gressitt &amp; Kimoto. <bold>A</bold> Egg mass <bold>B</bold> Early instar larvae <bold>C</bold> Mature larvae <bold>D</bold> Adults.</p></caption><graphic xmlns:xlink="http://www.w3.org/1999/xlink" xlink:href="zookeys-723-121-g007.jpg" position="float" orientation="portrait" xlink:type="simple" id="oo_174689.jpg"/></fig></tp:treatment-sec><tp:treatment-sec sec-type="material" id="SECID0EJ3BG"><title>Other material examined.</title><p>
            <bold>CHINA</bold>. 3♂♂, 3♀♀ (<abbrev xmlns:xlink="http://www.w3.org/1999/xlink" content-type="institution" xlink:title="The Natural History Museum, London, UK" id="ABBRID0ER3BG" xlink:type="simple">BMNH</abbrev>); <bold>TAIWAN</bold>. Kaoshiang: 1♀ (<named-content xmlns:xlink="http://www.w3.org/1999/xlink" content-type="dwc:institutional_code" xlink:type="simple">TARI</named-content>), Tona trail [多納林道], 3.XII.2012, leg. W.-C. Liao; 1♂ (<named-content xmlns:xlink="http://www.w3.org/1999/xlink" content-type="dwc:institutional_code" xlink:type="simple">TARI</named-content>), same locality, 10.IX.2014, leg. B.-X. Guo; Keelung: 1♀ (<named-content xmlns:xlink="http://www.w3.org/1999/xlink" content-type="dwc:institutional_code" xlink:type="simple">TARI</named-content>), Kangtzuliao [槓子寮], 28.IX.2011, leg. H. Lee; Taipei: 1♂ (<named-content xmlns:xlink="http://www.w3.org/1999/xlink" content-type="dwc:institutional_code" xlink:type="simple">TARI</named-content>), Yangmingshan [陽明山], 15.III.1998, leg. C.-F. Lee; 7♂♂, 11♀♀ (<named-content xmlns:xlink="http://www.w3.org/1999/xlink" content-type="dwc:institutional_code" xlink:type="simple">TARI</named-content>), same locality, reared from eggs, 6.VII.2008, leg. M.-H. Tsou; 11♂♂, 10♀♀ (<named-content xmlns:xlink="http://www.w3.org/1999/xlink" content-type="dwc:institutional_code" xlink:type="simple">TARI</named-content>), same locality, reared from eggs, 26.V.2009, leg. M.-H. Tsou; 1♂ (<named-content xmlns:xlink="http://www.w3.org/1999/xlink" content-type="dwc:institutional_code" xlink:type="simple">TARI</named-content>), Yulu trail [魚路古道], 6.VII.2008, leg. M.-H. Tsou; 1♀ (<named-content xmlns:xlink="http://www.w3.org/1999/xlink" content-type="dwc:institutional_code" xlink:type="simple">TARI</named-content>), same but with “3.V.2009”.</p></tp:treatment-sec><tp:treatment-sec sec-type="distribution" id="SECID0EA5BG"><title>Distribution.</title><p>China, Korea, Taiwan.</p></tp:treatment-sec><ref-list><ref id="B22"><mixed-citation xmlns:xlink="http://www.w3.org/1999/xlink" xlink:type="simple">
          <person-group><name name-style="western"><surname>Kimoto</surname><given-names>S</given-names></name></person-group> (<year>1969</year>) <article-title>Motes on the <tp:taxon-name><tp:taxon-name-part taxon-name-part-type="family">Chrysomelidae</tp:taxon-name-part></tp:taxon-name> from Taiwan II.</article-title> <source>Esakia</source> <volume>7</volume>: <fpage>1</fpage>–<lpage>68</lpage>.</mixed-citation></ref><ref id="B47"><mixed-citation xmlns:xlink="http://www.w3.org/1999/xlink" xlink:type="simple">
          <person-group><name name-style="western"><surname>Wilcox</surname><given-names>JA</given-names></name></person-group> (<year>1971</year>) <article-title><tp:taxon-name><tp:taxon-name-part taxon-name-part-type="family">Chrysomelidae</tp:taxon-name-part></tp:taxon-name>: <tp:taxon-name><tp:taxon-name-part taxon-name-part-type="subfamily">Galerucinae</tp:taxon-name-part></tp:taxon-name> (<tp:taxon-name><tp:taxon-name-part taxon-name-part-type="tribe">Oidini</tp:taxon-name-part></tp:taxon-name>, <tp:taxon-name><tp:taxon-name-part taxon-name-part-type="tribe">Galerucini</tp:taxon-name-part></tp:taxon-name>, <tp:taxon-name><tp:taxon-name-part taxon-name-part-type="tribe">Metacyclini</tp:taxon-name-part></tp:taxon-name>, <tp:taxon-name><tp:taxon-name-part taxon-name-part-type="tribe">Sermylini</tp:taxon-name-part></tp:taxon-name>).</article-title> In: <person-group><name name-style="western"><surname>Wilcox</surname><given-names>JA</given-names></name></person-group> (<role>Ed.</role>) <issue-title>Coleopterorum Catalogus Supplementa.</issue-title> <source>Pars 78(1), Second edition. W. Junk, ‘s-Gravenhage</source>, <fpage>1</fpage>–<lpage>220</lpage>.</mixed-citation></ref><ref id="B25"><mixed-citation xmlns:xlink="http://www.w3.org/1999/xlink" xlink:type="simple">
          <person-group><name name-style="western"><surname>Kimoto</surname><given-names>S</given-names></name><name name-style="western"><surname>Chu</surname><given-names>YI</given-names></name></person-group> (<year>1996</year>) Systematic catalog of <tp:taxon-name><tp:taxon-name-part taxon-name-part-type="family">Chrysomelidae</tp:taxon-name-part></tp:taxon-name> of Taiwan (<tp:taxon-name><tp:taxon-name-part taxon-name-part-type="class">Insecta</tp:taxon-name-part></tp:taxon-name>: <tp:taxon-name><tp:taxon-name-part taxon-name-part-type="order">Coleoptera</tp:taxon-name-part></tp:taxon-name>). Bulletin of the Institute of Comparative Studies of International Cultures and Societies 16: 1–152.</mixed-citation></ref><ref id="B28"><mixed-citation xmlns:xlink="http://www.w3.org/1999/xlink" xlink:type="simple">
          <person-group><name name-style="western"><surname>Kimoto</surname><given-names>S</given-names></name><name name-style="western"><surname>Takizawa</surname><given-names>H</given-names></name></person-group> (<year>1997</year>) <source>Leaf beetles (<tp:taxon-name><tp:taxon-name-part taxon-name-part-type="family">Chrysomelidae</tp:taxon-name-part></tp:taxon-name>) of Taiwan.</source> <publisher-name>Tokai University Press</publisher-name>, <publisher-loc>Tokyo</publisher-loc>, <size units="page">581 pp</size>.</mixed-citation></ref><ref id="B34"><mixed-citation xmlns:xlink="http://www.w3.org/1999/xlink" xlink:type="simple">
          <person-group><name name-style="western"><surname>Lee</surname><given-names>JE</given-names></name><name name-style="western"><surname>An</surname><given-names>SL</given-names></name></person-group> (<year>2001</year>) <article-title>Family <tp:taxon-name><tp:taxon-name-part taxon-name-part-type="family">Chrysomelidae</tp:taxon-name-part></tp:taxon-name>. Economic Insects of Korea 14.</article-title> <source><tp:taxon-name><tp:taxon-name-part taxon-name-part-type="class">Insecta</tp:taxon-name-part></tp:taxon-name> Koreana Supplement</source> <volume>21</volume>: <fpage>1</fpage>–<lpage>231</lpage>.</mixed-citation></ref><ref id="B5"><mixed-citation xmlns:xlink="http://www.w3.org/1999/xlink" xlink:type="simple">
          <person-group><name name-style="western"><surname>Beenen</surname><given-names>R</given-names></name></person-group> (<year>2010</year>) <article-title><tp:taxon-name><tp:taxon-name-part taxon-name-part-type="subfamily">Galerucinae</tp:taxon-name-part></tp:taxon-name>.</article-title> In: <person-group><name name-style="western"><surname>Löbl</surname><given-names>I</given-names></name><name name-style="western"><surname>Smetana</surname><given-names>A</given-names></name></person-group> (<role>Eds</role>) <issue-title>Catalogue of Palaearctic Coleoptera, Vol.</issue-title> <source>6. Apollo Books, Stenstrup</source>, <fpage>443</fpage>–<lpage>491</lpage>.</mixed-citation></ref><ref id="B32"><mixed-citation xmlns:xlink="http://www.w3.org/1999/xlink" xlink:type="simple">
          <person-group><name name-style="western"><surname>Lee</surname><given-names>C-F</given-names></name><name name-style="western"><surname>Cheng</surname><given-names>H-T</given-names></name></person-group> (<year>2010</year>) <source>The <tp:taxon-name><tp:taxon-name-part taxon-name-part-type="family">Chrysomelidae</tp:taxon-name-part></tp:taxon-name> of Taiwan 2.</source> <publisher-name>Sishou-Hills Insect Observation Network and Taiwan Agricultural Research Institute</publisher-name>, <publisher-loc>COA, New Taipei City and Taichung City</publisher-loc>, <size units="page">191 pp</size>. [Iin Chinese]</mixed-citation></ref><ref id="B51"><mixed-citation xmlns:xlink="http://www.w3.org/1999/xlink" xlink:type="simple">
          <person-group><name name-style="western"><surname>Yang</surname><given-names>X-K</given-names></name><name name-style="western"><surname>Ge</surname><given-names>S</given-names></name><name name-style="western"><surname>Nie</surname><given-names>R</given-names></name><name name-style="western"><surname>Ruan</surname><given-names>Y</given-names></name><name name-style="western"><surname>Li</surname><given-names>W</given-names></name></person-group> (<year>2015</year>) <source>Chinese leaf beetles.</source> <publisher-name>Science Press</publisher-name>, <publisher-loc>Beijing</publisher-loc>, <size units="page">507 pp</size>.</mixed-citation></ref></ref-list></tp:taxon-treatment>
