# Supplementary material for: The genus Gallerucida Motschulsky in Taiwan (Insecta, Coleoptera, Chrysomelidae, Galerucinae)
Source: Zookeys. 2017 Dec 18;(723):121–51. doi: 10.3897/zookeys.723.21545 (PMC5769723; doi:10.3897/zookeys.723.21545)
Supplement: XML Treatment for Gallerucida sauteri [file zookeys.723.21545-treatment5.xml]

<!DOCTYPE tp:taxon-treatment
  PUBLIC "-//TaxonX//DTD Taxonomic Treatment Publishing DTD v0 20100105//EN" "tax-treatment-NSO.dtd">
<tp:taxon-treatment xmlns:tp="http://www.plazi.org/taxpub"><tp:treatment-meta><kwd-group><label>Taxon classification</label><kwd><named-content xmlns:xlink="http://www.w3.org/1999/xlink" content-type="kingdom">Animalia</named-content></kwd><kwd><named-content xmlns:xlink="http://www.w3.org/1999/xlink" content-type="order">ORDO</named-content></kwd><kwd><named-content xmlns:xlink="http://www.w3.org/1999/xlink" content-type="family">FAMILIA</named-content></kwd></kwd-group><mixed-citation publication-type="journal"><person-group><name><surname>Lee</surname><given-names>Chi-Feng</given-names></name></person-group><article-title>The genus <italic><tp:taxon-name><tp:taxon-name-part taxon-name-part-type="genus" reg="Gallerucida">Gallerucida</tp:taxon-name-part></tp:taxon-name></italic> Motschulsky in Taiwan (<tp:taxon-name><tp:taxon-name-part taxon-name-part-type="class">Insecta</tp:taxon-name-part></tp:taxon-name>, <tp:taxon-name><tp:taxon-name-part taxon-name-part-type="order">Coleoptera</tp:taxon-name-part></tp:taxon-name>, <tp:taxon-name><tp:taxon-name-part taxon-name-part-type="family">Chrysomelidae</tp:taxon-name-part></tp:taxon-name>, <tp:taxon-name><tp:taxon-name-part taxon-name-part-type="subfamily">Galerucinae</tp:taxon-name-part></tp:taxon-name>)</article-title><source>Zookeys</source><day>18</day><month>12</month><year>2017</year><volume>2017</volume><issue>723</issue><fpage>121</fpage><lpage>151</lpage><pub-id pub-id-type="doi">10.3897/zookeys.723.21545</pub-id></mixed-citation></tp:treatment-meta><tp:nomenclature><tp:taxon-name>
            <tp:taxon-name-part taxon-name-part-type="genus" reg="Gallerucida">Gallerucida</tp:taxon-name-part>
            <tp:taxon-name-part taxon-name-part-type="species" reg="sauteri">sauteri</tp:taxon-name-part>
          </tp:taxon-name><tp:taxon-authority>Chûjô</tp:taxon-authority><xref ref-type="fig" rid="F6">Figs 6D–F</xref><xref ref-type="fig" rid="F9">, 9</xref><xref ref-type="fig" rid="F10">, 10</xref><xref ref-type="fig" rid="F11">, 11</xref><!--PageBreak--><tp:nomenclature-citation-list><tp:nomenclature-citation><tp:taxon-name>
                <tp:taxon-name-part taxon-name-part-type="genus" reg="Gallerucida">Gallerucida</tp:taxon-name-part> <tp:taxon-name-part taxon-name-part-type="species" reg="sauteri">sauteri</tp:taxon-name-part></tp:taxon-name><comment>Chûjô, 1938: 141; <xref ref-type="bibr" rid="B11">Chûjô 1962</xref>: 152 (redescription); <xref ref-type="bibr" rid="B21">Kimoto 1966</xref>: 35 (Taiwan); <xref ref-type="bibr" rid="B47">Wilcox 1971</xref>: 206 (catalogue); <xref ref-type="bibr" rid="B25">Kimoto and Chu 1996</xref>: 92 (catalogue); <xref ref-type="bibr" rid="B28">Kimoto and Takizawa 1997</xref>: 392 (catalogue); <xref ref-type="bibr" rid="B5">Beenen 2010</xref>: 460 (catalogue); <xref ref-type="bibr" rid="B32">Lee and Cheng 2010</xref>, 92 (biology); <xref ref-type="bibr" rid="B51">Yang et al. 2015</xref>: 176 (catalogue).</comment></tp:nomenclature-citation><tp:nomenclature-citation><tp:taxon-name>
                <tp:taxon-name-part taxon-name-part-type="genus" reg="Gallerucida">Gallerucida</tp:taxon-name-part> <tp:taxon-name-part taxon-name-part-type="species" reg="quadraticollis">quadraticollis</tp:taxon-name-part></tp:taxon-name><comment>Takizawa, 1978: 127; <xref ref-type="bibr" rid="B25">Kimoto and Chu 1996</xref>: 92 (as synonym of <tp:taxon-name><tp:taxon-name-part taxon-name-part-type="genus" reg="Gallerucida">G.</tp:taxon-name-part> <tp:taxon-name-part taxon-name-part-type="species" reg="sauteri">sauteri</tp:taxon-name-part></tp:taxon-name>, synonym confirmed).</comment></tp:nomenclature-citation></tp:nomenclature-citation-list></tp:nomenclature><tp:treatment-sec sec-type="type material" id="SECID0EECAI"><title>Type material.</title><p>
            <italic><tp:taxon-name><tp:taxon-name-part taxon-name-part-type="genus" reg="Gallerucida">Gallerucida</tp:taxon-name-part> <tp:taxon-name-part taxon-name-part-type="species" reg="sauteri">sauteri</tp:taxon-name-part></tp:taxon-name></italic>. Lectotype ♂ (<named-content xmlns:xlink="http://www.w3.org/1999/xlink" content-type="dwc:institutional_code" xlink:type="simple">TARI</named-content>), here designated, labeled: “Kankau (Koshun [= Henchu, 恆春]) / Formosa / H. Sauter V. 1912 [p, w] // CO / Type [p, w, yellow letters, circular label with yellow border] // Galerucida / sauteri / Chûjô [h] / M. CHUJO [p, g] // 1936 [p, w]”. Paralectotypes. 1♂ (<named-content xmlns:xlink="http://www.w3.org/1999/xlink" content-type="dwc:institutional_code" xlink:type="simple">TARI</named-content>), same as lectotype but with “1368”; 1♂ (<named-content xmlns:xlink="http://www.w3.org/1999/xlink" content-type="dwc:institutional_code" xlink:type="simple">SDEI</named-content>): “Kankau (Koshun) / Formosa / H. Sauter V. 1912 [p, w] // Syntypus [p, r] // Galerucida / sauteri / Chûjô [h] / M. CHUJO [p, g] // DEI Müncheberg / Col-09173 [p, g]”; 1♂ (<named-content xmlns:xlink="http://www.w3.org/1999/xlink" content-type="dwc:institutional_code" xlink:type="simple">SDEI</named-content>): “VIII [h] Koshun / Formosa / H. Sauter [p] 18 [h, w] // Syntypus [p, r] // Galerucida / sauteri / Chûjô [h] / M. CHUJO [p, g] // DEI Müncheberg / Col-09172[p, g]”; 1♀ (<named-content xmlns:xlink="http://www.w3.org/1999/xlink" content-type="dwc:institutional_code" xlink:type="simple">TARI</named-content>): “Formosa. / Taito [= Taitung, 台東], 1919. / II 25-III 27. / S. Inamura [p, w] // CO / Type [p, w, yellow letters, circular label with yellow border] // Galerucida / sauteri / Chûjô [h] / M. CHUJO [p, g]”; 1♀ (<named-content xmlns:xlink="http://www.w3.org/1999/xlink" content-type="dwc:institutional_code" xlink:type="simple">TARI</named-content>): “CHIPON [h] [= Chihpen, 知本] / FORMOSA [p] / 25.III.1935 [h] / COL. M. CHUJO [p, w] // CO / Type [p, w, yellow letters, circular label with yellow border] // Galerucida / sauteri / Chûjô [h] / M. CHUJO [p, g] // No. 1358 [p, w]”.</p><p>
            <italic><tp:taxon-name><tp:taxon-name-part taxon-name-part-type="genus" reg="Gallerucida">Gallerucida</tp:taxon-name-part> <tp:taxon-name-part taxon-name-part-type="species" reg="quadraticollis">quadraticollis</tp:taxon-name-part></tp:taxon-name></italic>. Holotype ♂ (<named-content xmlns:xlink="http://www.w3.org/1999/xlink" content-type="dwc:institutional_code" xlink:type="simple">EIHU</named-content>): “Tungpu [東埔] / Chiayi Taiwan / 14-17.VII.1976 / H. Takizawa [p, w] // Holo [h] type [p] / Gallerucida / quadraticollis / Takizawa [h, r] // HOLOTYPE / Appended label by ÔHARA, IMRAI, KANBE <!--PageBreak-->/ SUZUKI and HIRONAGA / 2007 [p, w, with red band along right margin] // 0000003056 / Sys. Ent / Hokkaido Univ. / Japan [SEHU] [p, w]”.</p></tp:treatment-sec><tp:treatment-sec sec-type="diagnosis" id="SECID0EBHAI"><title>Diagnosis.</title><p>
            <italic><tp:taxon-name><tp:taxon-name-part taxon-name-part-type="genus" reg="Gallerucida">Gallerucida</tp:taxon-name-part> <tp:taxon-name-part taxon-name-part-type="species" reg="sauteri">sauteri</tp:taxon-name-part></tp:taxon-name></italic> adults may be recognized by the white elytra possessing black transverse stripes.</p><!--PageBreak--><!--PageBreak--></tp:treatment-sec><tp:treatment-sec sec-type="redescription" id="SECID0EUHAI"><title>Redescription.</title><p>Length 5.8–7.8 mm, width 3.3–4.3 mm. General color (Fig. <xref ref-type="fig" rid="F6">6D–E</xref>) yellowish brown; antenna black except three basal antennomeres; elytra pale yellow or white, with wide transverse black band from base to basal 1/4, extending posterior at middle and truncate; sometimes median area of base reddish brown (Fig. <xref ref-type="fig" rid="F11">11E</xref>), with one pair of transverse black bands at apical 1/3, interrupted by suture; legs yellow but tibiae and tarsi partly or entirely dark brown to black. Antenna slightly serrate in male (Fig. <xref ref-type="fig" rid="F9">9A</xref>), length ratios of antennomeres I–XI 1.0 : 0.4 : 0.3 : 1.2 : 1.0 : 1.0 : 0.9 : 0.8 : 0.8 : 0.8 : 1.0, length to width ratios of antennomeres I–IX 3.2 : 1.4 : 1.2 : 3.5 : 2.4 : 2.6 : 2.5 : 2.2 : 2.5 : 2.5 : 3.3; filiform and shorter in female (Fig. <xref ref-type="fig" rid="F9">9B</xref>), length ratios of antennomeres I–XI 1.0 : 0.4 : 0.4 : 0.9 : 0.8 : 0.8 : 0.8 : 0.7 : 0.6 : 0.6 : 0.7, length to width ratios of antennomeres I–IX 3.3 : 1.6 : 2.1 : 3.1 : 3.2 : 3.1 : 3.2 : 2.8 : 2.6 : 2.3 : 2.6. Pronotum transverse, 2.1× wider than long, disc convex, with oblique depressions at sides, medially abbreviated, disc with micro-reticulation but lacking punctures; lateral margin straight or slightly rounded; apical margin concave; basal margin convex. Elytra parallel from base to basal 1/3, gradually widened towards basal 1/3; 1.4× longer than wide, disc without micro-reticulation but with coarse punctures; dorso-ventrally flattened. Penis (Fig. <xref ref-type="fig" rid="F9">9C–D</xref>) elongate, 5.2× longer than wide; parallel-sided; apex widely lanceolate; curved at lateral view; ventral surface well sclerotized; endophallic sclerite complex (Fig. <xref ref-type="fig" rid="F9">9H</xref>) large, about 0.5× as long as penis, composed of one median sclerite and one pair of lateral sclerites, median sclerite longitudinal, strongly curved near apex, lateral sclerites longitudinal but slightly shorter, about 0.8× as long as median sclerite, strongly and apically curved, apices truncate or concave. Gonocoxae (Fig. <xref ref-type="fig" rid="F9">9F</xref>) elongate, connected from near base to basal 3/5, apices rounded, with dense long setae; base wide. Ventrite VIII (Fig. <xref ref-type="fig" rid="F9">9E</xref>) longitudinal, apical margin truncate but medially depressed; with dense short setae along lateral and apical margin; spiculum extremely slender. Receptacle of spermatheca (Fig. <xref ref-type="fig" rid="F9">9G</xref>) strongly swollen; pump short but strongly curved; proximal spermathecal duct slender and deeply inserted into receptacle.</p><fig id="F9" position="float" orientation="portrait"><label>Figures 9.</label><caption><p>Diagnostic characters of <italic><tp:taxon-name><tp:taxon-name-part taxon-name-part-type="genus" reg="Gallerucida">Gallerucida</tp:taxon-name-part> <tp:taxon-name-part taxon-name-part-type="species" reg="sauteri">sauteri</tp:taxon-name-part></tp:taxon-name></italic> Chûjô. <bold>A</bold> Antenna, male <bold>B</bold> Antenna, female <bold>C</bold> Penis, dorsal view <bold>D</bold> Penis, lateral view <bold>E</bold> Abdominal ventrite VIII <bold>F</bold> Gonocoxae <bold>G</bold> Spermatheca <bold>H</bold> Endophallic sclerites.</p></caption><graphic xmlns:xlink="http://www.w3.org/1999/xlink" xlink:href="zookeys-723-121-g008.jpg" position="float" orientation="portrait" xlink:type="simple" id="oo_174690.jpg"/></fig></tp:treatment-sec><tp:treatment-sec sec-type="variation" id="SECID0EGKAI"><title>Variation.</title><p>The typical adult color pattern occurs in southern Taiwan (Fig. <xref ref-type="fig" rid="F10">10</xref>). Populations in central Taiwan have a black band at the elytral base extending posterior and acute apically; black spots at apices well developed, widened and connected with each other. The latter forms were described as <italic><tp:taxon-name><tp:taxon-name-part taxon-name-part-type="genus" reg="Gallerucida">G.</tp:taxon-name-part> <tp:taxon-name-part taxon-name-part-type="species" reg="quadraticollis">quadraticollis</tp:taxon-name-part></tp:taxon-name></italic> by <xref ref-type="bibr" rid="B39">Takizawa (1978)</xref> (Figs <xref ref-type="fig" rid="F6">6F</xref>, <xref ref-type="fig" rid="F11">11F</xref>). Intermediate individuals were collected from Meiling [梅嶺] having anterior spots at the elytra similar to the typical form but posterior ones similar those of <italic><tp:taxon-name><tp:taxon-name-part taxon-name-part-type="genus" reg="Gallerucida">G.</tp:taxon-name-part> <tp:taxon-name-part taxon-name-part-type="species" reg="quadraticollis">quadraticollis</tp:taxon-name-part></tp:taxon-name></italic>.</p><fig id="F10" position="float" orientation="portrait"><label>Figure 10.</label><caption><p>Distribution map of <italic><tp:taxon-name><tp:taxon-name-part taxon-name-part-type="genus" reg="Gallerucida">Gallerucida</tp:taxon-name-part> <tp:taxon-name-part taxon-name-part-type="species" reg="sauteri">sauteri</tp:taxon-name-part></tp:taxon-name></italic> Chûjô, solid line: 1000 m, broken line: 2000m. <bold>Red dots</bold> Typical form <bold>Blue dots</bold> Color variation as <italic><tp:taxon-name><tp:taxon-name-part taxon-name-part-type="genus" reg="Gallerucida">G.</tp:taxon-name-part> <tp:taxon-name-part taxon-name-part-type="species" reg="quadraticollis">quadraticollis</tp:taxon-name-part></tp:taxon-name></italic> <bold>Green dot</bold> Intermediate form.</p></caption><graphic xmlns:xlink="http://www.w3.org/1999/xlink" xlink:href="zookeys-723-121-g009.jpg" position="float" orientation="portrait" xlink:type="simple" id="oo_174691.jpg"/></fig></tp:treatment-sec><tp:treatment-sec sec-type="host" id="SECID0E2MAI"><title>Host plants.</title><p>
            <tp:taxon-name><tp:taxon-name-part taxon-name-part-type="family">Vitaceae</tp:taxon-name-part></tp:taxon-name>: <italic><tp:taxon-name><tp:taxon-name-part taxon-name-part-type="genus" reg="Tetrastigma">Tetrastigma</tp:taxon-name-part> <tp:taxon-name-part taxon-name-part-type="species" reg="formosanum">formosanum</tp:taxon-name-part></tp:taxon-name></italic> (Hemsl.) Gagnep (Fig. <xref ref-type="fig" rid="F11">11A</xref>) (<xref ref-type="bibr" rid="B32">Lee and Cheng 2010</xref>).</p></tp:treatment-sec><tp:treatment-sec sec-type="biology" id="SECID0EZNAI"><title>Biology.</title><p>
            <italic><tp:taxon-name><tp:taxon-name-part taxon-name-part-type="genus" reg="Gallerucida">Gallerucida</tp:taxon-name-part> <tp:taxon-name-part taxon-name-part-type="species" reg="sauteri">sauteri</tp:taxon-name-part></tp:taxon-name></italic> populations are presumably multivoltine. The following life cycle information is based on our (<abbrev xmlns:xlink="http://www.w3.org/1999/xlink" xlink:title="Taiwan Chrysomelid Research Team" id="ABBRID0EKOAI" xlink:type="simple">TCRT</abbrev>) observations (<xref ref-type="bibr" rid="B32">Lee and Cheng 2010</xref>). Females began to deposit an average of 20 eggs in single egg masses (Fig. <xref ref-type="fig" rid="F11">11B</xref>) during late March. Eggs hatched in seven days. The larvae (Fig. <xref ref-type="fig" rid="F11">11C</xref>) fed on leaves and the larval duration was 13 days. Mature larvae (Fig. <xref ref-type="fig" rid="F11">11D</xref>) burrowed into soil and built underground chambers for pupation. Duration of the pupal stage was 10–11 days. <!--PageBreak-->Newly emerged adults appeared during spring and were active (Fig. <xref ref-type="fig" rid="F11">11E</xref>, <xref ref-type="fig" rid="F11">11F</xref>) during summer and autumn.</p><fig id="F11" position="float" orientation="portrait"><label>Figures 11.</label><caption><p>Field photographs of <italic><tp:taxon-name><tp:taxon-name-part taxon-name-part-type="genus" reg="Gallerucida">Gallerucida</tp:taxon-name-part> <tp:taxon-name-part taxon-name-part-type="species" reg="sauteri">sauteri</tp:taxon-name-part></tp:taxon-name></italic> Chûjô. <bold>A</bold> Host plant: <italic><tp:taxon-name><tp:taxon-name-part taxon-name-part-type="genus" reg="Tetrastigma">Tetrastigma</tp:taxon-name-part> <tp:taxon-name-part taxon-name-part-type="species" reg="formosanum">formosanum</tp:taxon-name-part></tp:taxon-name></italic> <bold>B</bold> Egg mass <bold>C</bold> Early instar larvae <bold>D</bold> Mature larvae <bold>E</bold> Adult, typical form <bold>F</bold> Adult, color variation.</p></caption><graphic xmlns:xlink="http://www.w3.org/1999/xlink" xlink:href="zookeys-723-121-g010.jpg" position="float" orientation="portrait" xlink:type="simple" id="oo_174692.jpg"/></fig></tp:treatment-sec><tp:treatment-sec sec-type="material" id="SECID0EXQAI"><title>Other material examined.</title><p>
            <bold>TAIWAN.</bold> Nantou: 1♀ (<abbrev xmlns:xlink="http://www.w3.org/1999/xlink" content-type="institution" xlink:title="National Museum of Natural Science, Taichung, Taiwan" id="ABBRID0E6QAI" xlink:type="simple">NMNS</abbrev>), Lienhuachih [蓮華池], 9.IV.-2.V.2001, leg. C, S, Lin &amp; W. T. Yang; 1♀ (<abbrev xmlns:xlink="http://www.w3.org/1999/xlink" content-type="institution" xlink:title="National Museum of Natural Science, Taichung, Taiwan" id="ABBRID0EERAI" xlink:type="simple">NMNS</abbrev>), same but with “12.VI.-19.VII.2001”; 1♀ (<abbrev xmlns:xlink="http://www.w3.org/1999/xlink" content-type="institution" xlink:title="National Museum of Natural Science, Taichung, Taiwan" id="ABBRID0EJRAI" xlink:type="simple">NMNS</abbrev>), same but with “17.X.-14.XI.2001”; 1♀ (<abbrev xmlns:xlink="http://www.w3.org/1999/xlink" content-type="institution" xlink:title="National Museum of Natural Science, Taichung, Taiwan" id="ABBRID0EORAI" xlink:type="simple">NMNS</abbrev>), same but with “1.VIII.-7.IX.2005”; 1♂ (<named-content xmlns:xlink="http://www.w3.org/1999/xlink" content-type="dwc:institutional_code" xlink:type="simple">TARI</named-content>), Tungpu [東埔], 23-27.VII.1984, leg. K. C. Chou &amp; C. H. Yang; Pingtung: 1♀ (<named-content xmlns:xlink="http://www.w3.org/1999/xlink" content-type="dwc:institutional_code" xlink:type="simple">TARI</named-content>), Lilungshan [里龍山], 5.XI.2009, leg. M.-H. Tsou; 1♀ (<named-content xmlns:xlink="http://www.w3.org/1999/xlink" content-type="dwc:institutional_code" xlink:type="simple">TARI</named-content>), Nanjenshan [南仁山], 1.III.2010, leg. J.-L. Jeng; 1♀ (<named-content xmlns:xlink="http://www.w3.org/1999/xlink" content-type="dwc:institutional_code" xlink:type="simple">TARI</named-content>), Ouluanpi [鵝鑾鼻], 24.II.1982, leg. T. Lin &amp; S. C. Lin; 2♂♂, 1♀ (<named-content xmlns:xlink="http://www.w3.org/1999/xlink" content-type="dwc:institutional_code" xlink:type="simple">TARI</named-content>), Sheting [社頂], 15.VIII.2009, leg. M.-H. Tsou; 1♂ (<named-content xmlns:xlink="http://www.w3.org/1999/xlink" content-type="dwc:institutional_code" xlink:type="simple">TARI</named-content>), same locality, 17.VIII.2010, leg. J.-C. Chen; 1♀ (<named-content xmlns:xlink="http://www.w3.org/1999/xlink" content-type="dwc:institutional_code" xlink:type="simple">TARI</named-content>), Shouka [壽卡], 23.II.2013, leg. W.-C. Liao; 1♂, 3♀♀ <!--PageBreak-->(<named-content xmlns:xlink="http://www.w3.org/1999/xlink" content-type="dwc:institutional_code" xlink:type="simple">TARI</named-content>), Tahanshan [大漢山], 20.VII.2007, leg. S.-F. Yu; 3♂♂, 3♀♀ (<named-content xmlns:xlink="http://www.w3.org/1999/xlink" content-type="dwc:institutional_code" xlink:type="simple">TARI</named-content>), same but with “leg. C.-F. Lee”; 2♂♂ (<named-content xmlns:xlink="http://www.w3.org/1999/xlink" content-type="dwc:institutional_code" xlink:type="simple">TARI</named-content>), same locality, 15.XII.2015, leg. W.-C. Liao; Taichung: 1♂ (<named-content xmlns:xlink="http://www.w3.org/1999/xlink" content-type="dwc:institutional_code" xlink:type="simple">TARI</named-content>), Wushihkeng [烏石坑], 13.VII.2008, leg. C.-F. Lee; 98 exs. (<named-content xmlns:xlink="http://www.w3.org/1999/xlink" content-type="dwc:institutional_code" xlink:type="simple">TARI</named-content>), same locality, 15-19.V.2013, leg. C.-F. Lee; Tainan: 3♂♂ (<named-content xmlns:xlink="http://www.w3.org/1999/xlink" content-type="dwc:institutional_code" xlink:type="simple">TARI</named-content>), Meiling [梅嶺], 12.III.2011, leg. M. L. Jeng; Taitung: 2♂♂ (<named-content xmlns:xlink="http://www.w3.org/1999/xlink" content-type="dwc:institutional_code" xlink:type="simple">TARI</named-content>), Chinlun trail [金崙林道], 11.I.2016, leg. J.-C. Chen; 1♂ (<named-content xmlns:xlink="http://www.w3.org/1999/xlink" content-type="dwc:institutional_code" xlink:type="simple">TARI</named-content>), Liyuan [栗園], 19.VI.2013, leg. B.-X. Guo; 1♀ (<named-content xmlns:xlink="http://www.w3.org/1999/xlink" content-type="dwc:institutional_code" xlink:type="simple">TARI</named-content>), Tienlung trail [天龍古道], 20.III.2015, leg. J.-C. Chen.</p></tp:treatment-sec><tp:treatment-sec sec-type="distribution" id="SECID0EFUAI"><title>Distribution.</title><p>Endemic to Taiwan.</p></tp:treatment-sec><tp:treatment-sec><!--Section generated to contain objects referenced in tp:taxon-treatment.--><fig id="F6" position="float" orientation="portrait"><label>Figures 6.</label><caption><p>Habitus of <italic><tp:taxon-name><tp:taxon-name-part taxon-name-part-type="genus" reg="Gallerucida">Gallerucida</tp:taxon-name-part></tp:taxon-name></italic> species. <bold>A</bold> <italic><tp:taxon-name><tp:taxon-name-part taxon-name-part-type="genus" reg="Gallerucida">G.</tp:taxon-name-part> <tp:taxon-name-part taxon-name-part-type="species" reg="lutea">lutea</tp:taxon-name-part></tp:taxon-name></italic> Gressitt &amp; Kimoto, male, dorsal view <bold>B</bold> Ditto, ventral view <bold>C</bold> <italic><tp:taxon-name><tp:taxon-name-part taxon-name-part-type="genus" reg="Gallerucida">G.</tp:taxon-name-part> <tp:taxon-name-part taxon-name-part-type="species" reg="lutea">lutea</tp:taxon-name-part></tp:taxon-name></italic> Gressitt &amp; Kimoto, female, color variation, dorsal view <bold>D</bold> <italic><tp:taxon-name><tp:taxon-name-part taxon-name-part-type="genus" reg="Gallerucida">G.</tp:taxon-name-part> <tp:taxon-name-part taxon-name-part-type="species" reg="sauteri">sauteri</tp:taxon-name-part></tp:taxon-name></italic> Chûjô, male, dorsal view <bold>E</bold> Ditto, ventral view <bold>F</bold> <italic><tp:taxon-name><tp:taxon-name-part taxon-name-part-type="genus" reg="Gallerucida">G.</tp:taxon-name-part> <tp:taxon-name-part taxon-name-part-type="species" reg="sauteri">sauteri</tp:taxon-name-part></tp:taxon-name></italic> Chûjô, male, color variation, dorsal view.</p></caption><graphic xmlns:xlink="http://www.w3.org/1999/xlink" xlink:href="zookeys-723-121-g005.jpg" position="float" orientation="portrait" xlink:type="simple" id="oo_174687.jpg"/></fig></tp:treatment-sec><ref-list><ref id="B11"><mixed-citation xmlns:xlink="http://www.w3.org/1999/xlink" xlink:type="simple">
          <person-group><name name-style="western"><surname>Chûjô</surname><given-names>M</given-names></name></person-group> (<year>1962</year>) <article-title>A taxonomic study on the <tp:taxon-name><tp:taxon-name-part taxon-name-part-type="family">Chrysomelidae</tp:taxon-name-part></tp:taxon-name> (<tp:taxon-name><tp:taxon-name-part taxon-name-part-type="class">Insecta</tp:taxon-name-part></tp:taxon-name>: <tp:taxon-name><tp:taxon-name-part taxon-name-part-type="order">Coleoptera</tp:taxon-name-part></tp:taxon-name>) from Formosa Part XI. Subfamily <tp:taxon-name><tp:taxon-name-part taxon-name-part-type="subfamily">Galerucinae</tp:taxon-name-part></tp:taxon-name>.</article-title> <source>The Philippine Journal of Science</source> <volume>91</volume>: <fpage>1</fpage>–<lpage>239</lpage>.</mixed-citation></ref><ref id="B21"><mixed-citation xmlns:xlink="http://www.w3.org/1999/xlink" xlink:type="simple">
          <person-group><name name-style="western"><surname>Kimoto</surname><given-names>S</given-names></name></person-group> (<year>1966</year>) <article-title>A list of the chrysomelid specimens of Taiwan preserved in the Zoological Museum, Berlin.</article-title> <source>Esakia</source> <volume>5</volume>: <fpage>21</fpage>–<lpage>38</lpage>.</mixed-citation></ref><ref id="B47"><mixed-citation xmlns:xlink="http://www.w3.org/1999/xlink" xlink:type="simple">
          <person-group><name name-style="western"><surname>Wilcox</surname><given-names>JA</given-names></name></person-group> (<year>1971</year>) <article-title><tp:taxon-name><tp:taxon-name-part taxon-name-part-type="family">Chrysomelidae</tp:taxon-name-part></tp:taxon-name>: <tp:taxon-name><tp:taxon-name-part taxon-name-part-type="subfamily">Galerucinae</tp:taxon-name-part></tp:taxon-name> (<tp:taxon-name><tp:taxon-name-part taxon-name-part-type="tribe">Oidini</tp:taxon-name-part></tp:taxon-name>, <tp:taxon-name><tp:taxon-name-part taxon-name-part-type="tribe">Galerucini</tp:taxon-name-part></tp:taxon-name>, <tp:taxon-name><tp:taxon-name-part taxon-name-part-type="tribe">Metacyclini</tp:taxon-name-part></tp:taxon-name>, <tp:taxon-name><tp:taxon-name-part taxon-name-part-type="tribe">Sermylini</tp:taxon-name-part></tp:taxon-name>).</article-title> In: <person-group><name name-style="western"><surname>Wilcox</surname><given-names>JA</given-names></name></person-group> (<role>Ed.</role>) <issue-title>Coleopterorum Catalogus Supplementa.</issue-title> <source>Pars 78(1), Second edition. W. Junk, ‘s-Gravenhage</source>, <fpage>1</fpage>–<lpage>220</lpage>.</mixed-citation></ref><ref id="B25"><mixed-citation xmlns:xlink="http://www.w3.org/1999/xlink" xlink:type="simple">
          <person-group><name name-style="western"><surname>Kimoto</surname><given-names>S</given-names></name><name name-style="western"><surname>Chu</surname><given-names>YI</given-names></name></person-group> (<year>1996</year>) Systematic catalog of <tp:taxon-name><tp:taxon-name-part taxon-name-part-type="family">Chrysomelidae</tp:taxon-name-part></tp:taxon-name> of Taiwan (<tp:taxon-name><tp:taxon-name-part taxon-name-part-type="class">Insecta</tp:taxon-name-part></tp:taxon-name>: <tp:taxon-name><tp:taxon-name-part taxon-name-part-type="order">Coleoptera</tp:taxon-name-part></tp:taxon-name>). Bulletin of the Institute of Comparative Studies of International Cultures and Societies 16: 1–152.</mixed-citation></ref><ref id="B28"><mixed-citation xmlns:xlink="http://www.w3.org/1999/xlink" xlink:type="simple">
          <person-group><name name-style="western"><surname>Kimoto</surname><given-names>S</given-names></name><name name-style="western"><surname>Takizawa</surname><given-names>H</given-names></name></person-group> (<year>1997</year>) <source>Leaf beetles (<tp:taxon-name><tp:taxon-name-part taxon-name-part-type="family">Chrysomelidae</tp:taxon-name-part></tp:taxon-name>) of Taiwan.</source> <publisher-name>Tokai University Press</publisher-name>, <publisher-loc>Tokyo</publisher-loc>, <size units="page">581 pp</size>.</mixed-citation></ref><ref id="B5"><mixed-citation xmlns:xlink="http://www.w3.org/1999/xlink" xlink:type="simple">
          <person-group><name name-style="western"><surname>Beenen</surname><given-names>R</given-names></name></person-group> (<year>2010</year>) <article-title><tp:taxon-name><tp:taxon-name-part taxon-name-part-type="subfamily">Galerucinae</tp:taxon-name-part></tp:taxon-name>.</article-title> In: <person-group><name name-style="western"><surname>Löbl</surname><given-names>I</given-names></name><name name-style="western"><surname>Smetana</surname><given-names>A</given-names></name></person-group> (<role>Eds</role>) <issue-title>Catalogue of Palaearctic Coleoptera, Vol.</issue-title> <source>6. Apollo Books, Stenstrup</source>, <fpage>443</fpage>–<lpage>491</lpage>.</mixed-citation></ref><ref id="B32"><mixed-citation xmlns:xlink="http://www.w3.org/1999/xlink" xlink:type="simple">
          <person-group><name name-style="western"><surname>Lee</surname><given-names>C-F</given-names></name><name name-style="western"><surname>Cheng</surname><given-names>H-T</given-names></name></person-group> (<year>2010</year>) <source>The <tp:taxon-name><tp:taxon-name-part taxon-name-part-type="family">Chrysomelidae</tp:taxon-name-part></tp:taxon-name> of Taiwan 2.</source> <publisher-name>Sishou-Hills Insect Observation Network and Taiwan Agricultural Research Institute</publisher-name>, <publisher-loc>COA, New Taipei City and Taichung City</publisher-loc>, <size units="page">191 pp</size>. [Iin Chinese]</mixed-citation></ref><ref id="B51"><mixed-citation xmlns:xlink="http://www.w3.org/1999/xlink" xlink:type="simple">
          <person-group><name name-style="western"><surname>Yang</surname><given-names>X-K</given-names></name><name name-style="western"><surname>Ge</surname><given-names>S</given-names></name><name name-style="western"><surname>Nie</surname><given-names>R</given-names></name><name name-style="western"><surname>Ruan</surname><given-names>Y</given-names></name><name name-style="western"><surname>Li</surname><given-names>W</given-names></name></person-group> (<year>2015</year>) <source>Chinese leaf beetles.</source> <publisher-name>Science Press</publisher-name>, <publisher-loc>Beijing</publisher-loc>, <size units="page">507 pp</size>.</mixed-citation></ref><ref id="B39"><mixed-citation xmlns:xlink="http://www.w3.org/1999/xlink" xlink:type="simple">
          <person-group><name name-style="western"><surname>Takizawa</surname><given-names>H</given-names></name></person-group> (<year>1978</year>) <article-title>Notes on Taiwanese <tp:taxon-name><tp:taxon-name-part taxon-name-part-type="family">Chrysomelidae</tp:taxon-name-part></tp:taxon-name>, I.</article-title> <source>Kontyû</source> <volume>46</volume>: <fpage>123</fpage>–<lpage>134</lpage>.</mixed-citation></ref></ref-list></tp:taxon-treatment>
