# Supplementary material for: The genus Gallerucida Motschulsky in Taiwan (Insecta, Coleoptera, Chrysomelidae, Galerucinae)
Source: Zookeys. 2017 Dec 18;(723):121–51. doi: 10.3897/zookeys.723.21545 (PMC5769723; doi:10.3897/zookeys.723.21545)
Supplement: XML Treatment for Gallerucida shirozui [file zookeys.723.21545-treatment6.xml]

<!DOCTYPE tp:taxon-treatment
  PUBLIC "-//TaxonX//DTD Taxonomic Treatment Publishing DTD v0 20100105//EN" "tax-treatment-NSO.dtd">
<tp:taxon-treatment xmlns:tp="http://www.plazi.org/taxpub"><tp:treatment-meta><kwd-group><label>Taxon classification</label><kwd><named-content xmlns:xlink="http://www.w3.org/1999/xlink" content-type="kingdom">Animalia</named-content></kwd><kwd><named-content xmlns:xlink="http://www.w3.org/1999/xlink" content-type="order">ORDO</named-content></kwd><kwd><named-content xmlns:xlink="http://www.w3.org/1999/xlink" content-type="family">FAMILIA</named-content></kwd></kwd-group><mixed-citation publication-type="journal"><person-group><name><surname>Lee</surname><given-names>Chi-Feng</given-names></name></person-group><article-title>The genus <italic><tp:taxon-name><tp:taxon-name-part taxon-name-part-type="genus" reg="Gallerucida">Gallerucida</tp:taxon-name-part></tp:taxon-name></italic> Motschulsky in Taiwan (<tp:taxon-name><tp:taxon-name-part taxon-name-part-type="class">Insecta</tp:taxon-name-part></tp:taxon-name>, <tp:taxon-name><tp:taxon-name-part taxon-name-part-type="order">Coleoptera</tp:taxon-name-part></tp:taxon-name>, <tp:taxon-name><tp:taxon-name-part taxon-name-part-type="family">Chrysomelidae</tp:taxon-name-part></tp:taxon-name>, <tp:taxon-name><tp:taxon-name-part taxon-name-part-type="subfamily">Galerucinae</tp:taxon-name-part></tp:taxon-name>)</article-title><source>Zookeys</source><day>18</day><month>12</month><year>2017</year><volume>2017</volume><issue>723</issue><fpage>121</fpage><lpage>151</lpage><pub-id pub-id-type="doi">10.3897/zookeys.723.21545</pub-id></mixed-citation></tp:treatment-meta><tp:nomenclature><tp:taxon-name>
            <tp:taxon-name-part taxon-name-part-type="genus" reg="Gallerucida">Gallerucida</tp:taxon-name-part>
            <tp:taxon-name-part taxon-name-part-type="species" reg="shirozui">shirozui</tp:taxon-name-part>
          </tp:taxon-name><tp:taxon-authority>Kimoto</tp:taxon-authority><xref ref-type="fig" rid="F12">Figs 12A–C</xref><xref ref-type="fig" rid="F13">, 13</xref><tp:nomenclature-citation-list><tp:nomenclature-citation><tp:taxon-name>
                <tp:taxon-name-part taxon-name-part-type="genus" reg="Gallerucida">Gallerucida</tp:taxon-name-part> <tp:taxon-name-part taxon-name-part-type="species" reg="shirozui">shirozui</tp:taxon-name-part></tp:taxon-name><comment>Kimoto, 1969: 67 (Taiwan); <xref ref-type="bibr" rid="B47">Wilcox 1971</xref>: 206 (catalogue); <xref ref-type="bibr" rid="B25">Kimoto and Chu 1996</xref>: 92 (catalogue); <xref ref-type="bibr" rid="B28">Kimoto and Takizawa 1997</xref>: 392 (catalogue); <xref ref-type="bibr" rid="B5">Beenen 2010</xref>: 460 (catalogue); <xref ref-type="bibr" rid="B51">Yang et al. 2015</xref>: 176 (catalogue).</comment></tp:nomenclature-citation></tp:nomenclature-citation-list></tp:nomenclature><tp:treatment-sec sec-type="type material" id="SECID0EYWAI"><title>Type material.</title><p>Holotype ♂ (<named-content xmlns:xlink="http://www.w3.org/1999/xlink" content-type="dwc:institutional_code" xlink:type="simple">KUEC</named-content>): “(Taiwan) / Sungkang / Nantou Hsien [p, w] // 1.VI. [h] 1965 / T. Shirôzu [p, w] // Gallerucida / shirozui / Kimoto, n. sp. [h, w] // HOLOTYPE [p, r]”.</p></tp:treatment-sec><tp:treatment-sec sec-type="diagnosis" id="SECID0ESXAI"><title>Diagnosis.</title><p>
            <italic><tp:taxon-name><tp:taxon-name-part taxon-name-part-type="genus" reg="Gallerucida">Gallerucida</tp:taxon-name-part> <tp:taxon-name-part taxon-name-part-type="species" reg="shirozui">shirozui</tp:taxon-name-part></tp:taxon-name></italic> and <italic><tp:taxon-name><tp:taxon-name-part taxon-name-part-type="genus" reg="Gallerucida">G.</tp:taxon-name-part> <tp:taxon-name-part taxon-name-part-type="species" reg="thoracica">thoracica</tp:taxon-name-part></tp:taxon-name></italic> Jacoby adults are easily recognized by their metallic elytra and reddish or yellowish brown pronota. Adults of <italic><tp:taxon-name><tp:taxon-name-part taxon-name-part-type="genus" reg="Gallerucida">Gallerucida</tp:taxon-name-part> <tp:taxon-name-part taxon-name-part-type="species" reg="shirozui">shirozui</tp:taxon-name-part></tp:taxon-name></italic> differ from those of <italic><tp:taxon-name><tp:taxon-name-part taxon-name-part-type="genus" reg="Gallerucida">G.</tp:taxon-name-part> <tp:taxon-name-part taxon-name-part-type="species" reg="thoracica">thoracica</tp:taxon-name-part></tp:taxon-name></italic> by possessing only one pair of black spots on the pronotum (two pairs in <italic><tp:taxon-name><tp:taxon-name-part taxon-name-part-type="genus" reg="Gallerucida">G.</tp:taxon-name-part> <tp:taxon-name-part taxon-name-part-type="species" reg="thoracica">thoracica</tp:taxon-name-part></tp:taxon-name></italic>) and longer and more serrate antennae (shorter and filiform antennae in <italic><tp:taxon-name><tp:taxon-name-part taxon-name-part-type="genus" reg="Gallerucida">G.</tp:taxon-name-part> <tp:taxon-name-part taxon-name-part-type="species" reg="thoracica">thoracica</tp:taxon-name-part></tp:taxon-name></italic>).</p></tp:treatment-sec><tp:treatment-sec sec-type="redescription" id="SECID0E1ZAI"><title>Redescription.</title><p>Length 7.2–8.2 mm, width 3.8–5.2 mm. General color (Fig. <xref ref-type="fig" rid="F12">12A–C</xref>) reddish brown; antenna black except three basal antennomeres; pronotum yellowish brown with one pair of black spots at sides, brown between black spots; elytra entirely metallic green; tibiae, and tarsi black; each abdominal ventrite with one pair of black spots at sides, sometimes expanding inwards and connected medially. Antenna serrate in males (Fig. <xref ref-type="fig" rid="F13">13A</xref>), length ratios of antennomeres I–XI 1.0 : 0.4 : 0.4 : 1.2 : 1.0 : 1.0 : 1.0 : 0.9 : 0.9 : 0.9 : 1.1, length to width ratios of antennomeres I–IX 3.2 : 1.2 : 1.1 : 3.3 : 2.2 : 2.2 : 1.9 : 1.9 : 2.4 : 2.4 : 3.9; filiform and much shorter in females (Fig. <xref ref-type="fig" rid="F13">13B</xref>), length ratios of antennomeres I–XI 1.0 : 0.4 : 0.4 : 0.8 : 0.8 : 0.7 : 0.7 : 0.7 : 0.6 : 0.6 : 0.8, length to width ratios of antennomeres I–IX 3.4 : 1.5 : 1.6 : 3.2 : 2.6 : 2.0 : 1.8 : 1.9 : 1.7 : 1.7 : 2.0. Pronotum transverse, 2.0× wider than long, disc convex, with oblique depressions at sides, medially abbreviated, disc with micro-reticulation and dense, coarse punctures; lateral margin straight or slightly rounded; apical margin concave; basal margin convex. Elytra parallel-sided; 1.4-1.6× longer than wide, disc without micro-reticulation but with dense, coarse punctures arranged randomly; dorso-ventrally flattened. Penis (Fig. <xref ref-type="fig" rid="F13">13C–D</xref>) elongate, 5.2× longer than wide; parallel-sided; apex widely lanceolate; straight but apically curved in lateral view; ventral surface well sclerotized; endophallic sclerite complex (Fig. <xref ref-type="fig" rid="F13">13G</xref>) large, about 0.6× as long as penis, composed of one median sclerite and one pair of lateral sclerites, median sclerite longitudinal, straight in lateral view, with dorsal processes at apical 1/5, with dense setae along apical margin of process, lateral sclerites longitudinal but much shorter, about 0.5× as long as median sclerite, strongly curved near apex, apices concave. Gonocoxae (Fig. <xref ref-type="fig" rid="F13">13H</xref>) elongate, connected from base to basal 3/5, apices rounded, with dense elongate setae; base wide. Ventrite VIII (Fig. <xref ref-type="fig" rid="F13">13E</xref>) longitudinal, apical margin truncate but laterally membranous; with sparse short setae along and inside apical margin; spiculum extremely slender. Receptacle of <!--PageBreak-->spermatheca (Fig. <xref ref-type="fig" rid="F13">13F</xref>) strongly swollen; pump short but strongly curved; proximal spermathecal duct slender and shallowly inserted into receptacle.</p><fig id="F12" position="float" orientation="portrait"><label>Figures 12.</label><caption><p>Habitus of <italic><tp:taxon-name><tp:taxon-name-part taxon-name-part-type="genus" reg="Gallerucida">Gallerucida</tp:taxon-name-part></tp:taxon-name></italic> species. <bold>A</bold> <italic><tp:taxon-name><tp:taxon-name-part taxon-name-part-type="genus" reg="Gallerucida">G.</tp:taxon-name-part> <tp:taxon-name-part taxon-name-part-type="species" reg="shirozui">shirozui</tp:taxon-name-part></tp:taxon-name></italic> Kimoto, female, dorsal view <bold>B</bold> Ditto, ventral view <bold>C</bold> <italic><tp:taxon-name><tp:taxon-name-part taxon-name-part-type="genus" reg="Gallerucida">G.</tp:taxon-name-part> <tp:taxon-name-part taxon-name-part-type="species" reg="shirozui">shirozui</tp:taxon-name-part></tp:taxon-name></italic> Kimoto, male, color variation, ventral view <bold>D</bold> <italic><tp:taxon-name><tp:taxon-name-part taxon-name-part-type="genus" reg="Gallerucida">G.</tp:taxon-name-part> <tp:taxon-name-part taxon-name-part-type="species" reg="thoracica">thoracica</tp:taxon-name-part></tp:taxon-name></italic> (Jacoby), male, dorsal view <bold>E</bold> Ditto, ventral view <bold>F</bold> <italic><tp:taxon-name><tp:taxon-name-part taxon-name-part-type="genus" reg="Gallerucida">G.</tp:taxon-name-part> <tp:taxon-name-part taxon-name-part-type="species" reg="thoracica">thoracica</tp:taxon-name-part></tp:taxon-name></italic> (Jacoby), male, color variation, dorsal view.</p></caption><graphic xmlns:xlink="http://www.w3.org/1999/xlink" xlink:href="zookeys-723-121-g011.jpg" position="float" orientation="portrait" xlink:type="simple" id="oo_174693.jpg"/></fig><fig id="F13" position="float" orientation="portrait"><label>Figures 13.</label><caption><p>Diagnostic characters of <italic><tp:taxon-name><tp:taxon-name-part taxon-name-part-type="genus" reg="Gallerucida">Gallerucida</tp:taxon-name-part> <tp:taxon-name-part taxon-name-part-type="species" reg="shirozui">shirozui</tp:taxon-name-part></tp:taxon-name></italic> Kimoto. <bold>A</bold> Antenna, male <bold>B</bold> Antenna, female <bold>C</bold> Penis, dorsal view <bold>D</bold> Penis, lateral view <bold>E</bold> Abdominal ventrite VIII <bold>F</bold> Spermatheca <bold>G</bold> Endophallic sclerites <bold>H</bold> Gonocoxae.</p></caption><graphic xmlns:xlink="http://www.w3.org/1999/xlink" xlink:href="zookeys-723-121-g012.jpg" position="float" orientation="portrait" xlink:type="simple" id="oo_174694.jpg"/></fig></tp:treatment-sec><tp:treatment-sec sec-type="variation" id="SECID0EW5AI"><title>Variation.</title><p>Females from southern Taiwan possess narrower antennae (length to width ratios of antennomeres I–IX 3.4 : 1.4 : 1.7 : 3.3 : 3.1 : 2.3 : 1.9 : 2.0 : 2.0 : 2.0 : 2.7) and reduced punctures on the pronota.</p><!--PageBreak--></tp:treatment-sec><tp:treatment-sec sec-type="host" id="SECID0E35AI"><title>Host plant.</title><p>
            <tp:taxon-name><tp:taxon-name-part taxon-name-part-type="family">Vitaceae</tp:taxon-name-part></tp:taxon-name>: <italic><tp:taxon-name><tp:taxon-name-part taxon-name-part-type="genus" reg="Vitis">Vitis</tp:taxon-name-part> <tp:taxon-name-part taxon-name-part-type="species" reg="flexuosa">flexuosa</tp:taxon-name-part></tp:taxon-name></italic> Thunb. (present study).</p></tp:treatment-sec><tp:treatment-sec sec-type="biology" id="SECID0ES6AI"><title>Biology.</title><p>Two mature larvae were collected on leaves of <italic><tp:taxon-name><tp:taxon-name-part taxon-name-part-type="genus" reg="Vitis">Vitis</tp:taxon-name-part> <tp:taxon-name-part taxon-name-part-type="species" reg="flexuosa">flexuosa</tp:taxon-name-part></tp:taxon-name></italic> in Meifeng during late June 2012. They burrowed into the soil shortly after collection and built underground chambers for pupation. Duration of the pupal stage was 25–28 days. Newly emerged adults were entirely yellow, and required three weeks to change color.</p></tp:treatment-sec><tp:treatment-sec sec-type="material" id="SECID0EDABI"><title>Other material examined.</title><p>
            <bold>TAIWAN</bold>. Kaoshiung: 1♂ (<named-content xmlns:xlink="http://www.w3.org/1999/xlink" content-type="dwc:institutional_code" xlink:type="simple">TARI</named-content>), Shihshan trail [石山林道], 19-24.XI.2008, leg. C.-T. Yao; 1♀ (<named-content xmlns:xlink="http://www.w3.org/1999/xlink" content-type="dwc:institutional_code" xlink:type="simple">TARI</named-content>), Tengchih [藤枝], 30.III.2009, leg. C.-T. Yao; 3♂♂ (<abbrev xmlns:xlink="http://www.w3.org/1999/xlink" content-type="institution" xlink:title="The Natural History Museum, London, UK" id="ABBRID0EVABI" xlink:type="simple">BMNH</abbrev>), Tona trail [多納林道], 25.VII.2017, leg. B.-X. Guo; 1♂, 3♀♀ (<named-content xmlns:xlink="http://www.w3.org/1999/xlink" content-type="dwc:institutional_code" xlink:type="simple">TARI</named-content>), same but with “2.VIII.2017”; Nantou: 1♂ (<named-content xmlns:xlink="http://www.w3.org/1999/xlink" content-type="dwc:institutional_code" xlink:type="simple">TARI</named-content>), Meifeng [梅峰], 20.IV.2011, leg. T.-H. Lee; 1♂, 1♀ (<named-content xmlns:xlink="http://www.w3.org/1999/xlink" content-type="dwc:institutional_code" xlink:type="simple">TARI</named-content>), same locality, reared from larvae, 29.VII.2012, leg. C.-F. Lee; Pingtung: 1♀ (<named-content xmlns:xlink="http://www.w3.org/1999/xlink" content-type="dwc:institutional_code" xlink:type="simple">TARI</named-content>), Wutai [霧台], 18.III.2010, leg. J.-C. Chen.</p></tp:treatment-sec><tp:treatment-sec sec-type="distribution" id="SECID0EOBBI"><title>Distribution.</title><p>Endemic to Taiwan.</p></tp:treatment-sec><ref-list><ref id="B47"><mixed-citation xmlns:xlink="http://www.w3.org/1999/xlink" xlink:type="simple">
          <person-group><name name-style="western"><surname>Wilcox</surname><given-names>JA</given-names></name></person-group> (<year>1971</year>) <article-title><tp:taxon-name><tp:taxon-name-part taxon-name-part-type="family">Chrysomelidae</tp:taxon-name-part></tp:taxon-name>: <tp:taxon-name><tp:taxon-name-part taxon-name-part-type="subfamily">Galerucinae</tp:taxon-name-part></tp:taxon-name> (<tp:taxon-name><tp:taxon-name-part taxon-name-part-type="tribe">Oidini</tp:taxon-name-part></tp:taxon-name>, <tp:taxon-name><tp:taxon-name-part taxon-name-part-type="tribe">Galerucini</tp:taxon-name-part></tp:taxon-name>, <tp:taxon-name><tp:taxon-name-part taxon-name-part-type="tribe">Metacyclini</tp:taxon-name-part></tp:taxon-name>, <tp:taxon-name><tp:taxon-name-part taxon-name-part-type="tribe">Sermylini</tp:taxon-name-part></tp:taxon-name>).</article-title> In: <person-group><name name-style="western"><surname>Wilcox</surname><given-names>JA</given-names></name></person-group> (<role>Ed.</role>) <issue-title>Coleopterorum Catalogus Supplementa.</issue-title> <source>Pars 78(1), Second edition. W. Junk, ‘s-Gravenhage</source>, <fpage>1</fpage>–<lpage>220</lpage>.</mixed-citation></ref><ref id="B25"><mixed-citation xmlns:xlink="http://www.w3.org/1999/xlink" xlink:type="simple">
          <person-group><name name-style="western"><surname>Kimoto</surname><given-names>S</given-names></name><name name-style="western"><surname>Chu</surname><given-names>YI</given-names></name></person-group> (<year>1996</year>) Systematic catalog of <tp:taxon-name><tp:taxon-name-part taxon-name-part-type="family">Chrysomelidae</tp:taxon-name-part></tp:taxon-name> of Taiwan (<tp:taxon-name><tp:taxon-name-part taxon-name-part-type="class">Insecta</tp:taxon-name-part></tp:taxon-name>: <tp:taxon-name><tp:taxon-name-part taxon-name-part-type="order">Coleoptera</tp:taxon-name-part></tp:taxon-name>). Bulletin of the Institute of Comparative Studies of International Cultures and Societies 16: 1–152.</mixed-citation></ref><ref id="B28"><mixed-citation xmlns:xlink="http://www.w3.org/1999/xlink" xlink:type="simple">
          <person-group><name name-style="western"><surname>Kimoto</surname><given-names>S</given-names></name><name name-style="western"><surname>Takizawa</surname><given-names>H</given-names></name></person-group> (<year>1997</year>) <source>Leaf beetles (<tp:taxon-name><tp:taxon-name-part taxon-name-part-type="family">Chrysomelidae</tp:taxon-name-part></tp:taxon-name>) of Taiwan.</source> <publisher-name>Tokai University Press</publisher-name>, <publisher-loc>Tokyo</publisher-loc>, <size units="page">581 pp</size>.</mixed-citation></ref><ref id="B5"><mixed-citation xmlns:xlink="http://www.w3.org/1999/xlink" xlink:type="simple">
          <person-group><name name-style="western"><surname>Beenen</surname><given-names>R</given-names></name></person-group> (<year>2010</year>) <article-title><tp:taxon-name><tp:taxon-name-part taxon-name-part-type="subfamily">Galerucinae</tp:taxon-name-part></tp:taxon-name>.</article-title> In: <person-group><name name-style="western"><surname>Löbl</surname><given-names>I</given-names></name><name name-style="western"><surname>Smetana</surname><given-names>A</given-names></name></person-group> (<role>Eds</role>) <issue-title>Catalogue of Palaearctic Coleoptera, Vol.</issue-title> <source>6. Apollo Books, Stenstrup</source>, <fpage>443</fpage>–<lpage>491</lpage>.</mixed-citation></ref><ref id="B51"><mixed-citation xmlns:xlink="http://www.w3.org/1999/xlink" xlink:type="simple">
          <person-group><name name-style="western"><surname>Yang</surname><given-names>X-K</given-names></name><name name-style="western"><surname>Ge</surname><given-names>S</given-names></name><name name-style="western"><surname>Nie</surname><given-names>R</given-names></name><name name-style="western"><surname>Ruan</surname><given-names>Y</given-names></name><name name-style="western"><surname>Li</surname><given-names>W</given-names></name></person-group> (<year>2015</year>) <source>Chinese leaf beetles.</source> <publisher-name>Science Press</publisher-name>, <publisher-loc>Beijing</publisher-loc>, <size units="page">507 pp</size>.</mixed-citation></ref></ref-list></tp:taxon-treatment>
