# Supplementary material for: The genus Gallerucida Motschulsky in Taiwan (Insecta, Coleoptera, Chrysomelidae, Galerucinae)
Source: Zookeys. 2017 Dec 18;(723):121–51. doi: 10.3897/zookeys.723.21545 (PMC5769723; doi:10.3897/zookeys.723.21545)
Supplement: XML Treatment for Gallerucida singularis [file zookeys.723.21545-treatment7.xml]

<!DOCTYPE tp:taxon-treatment
  PUBLIC "-//TaxonX//DTD Taxonomic Treatment Publishing DTD v0 20100105//EN" "tax-treatment-NSO.dtd">
<tp:taxon-treatment xmlns:tp="http://www.plazi.org/taxpub"><tp:treatment-meta><kwd-group><label>Taxon classification</label><kwd><named-content xmlns:xlink="http://www.w3.org/1999/xlink" content-type="kingdom">Animalia</named-content></kwd><kwd><named-content xmlns:xlink="http://www.w3.org/1999/xlink" content-type="order">ORDO</named-content></kwd><kwd><named-content xmlns:xlink="http://www.w3.org/1999/xlink" content-type="family">FAMILIA</named-content></kwd></kwd-group><mixed-citation publication-type="journal"><person-group><name><surname>Lee</surname><given-names>Chi-Feng</given-names></name></person-group><article-title>The genus <italic><tp:taxon-name><tp:taxon-name-part taxon-name-part-type="genus" reg="Gallerucida">Gallerucida</tp:taxon-name-part></tp:taxon-name></italic> Motschulsky in Taiwan (<tp:taxon-name><tp:taxon-name-part taxon-name-part-type="class">Insecta</tp:taxon-name-part></tp:taxon-name>, <tp:taxon-name><tp:taxon-name-part taxon-name-part-type="order">Coleoptera</tp:taxon-name-part></tp:taxon-name>, <tp:taxon-name><tp:taxon-name-part taxon-name-part-type="family">Chrysomelidae</tp:taxon-name-part></tp:taxon-name>, <tp:taxon-name><tp:taxon-name-part taxon-name-part-type="subfamily">Galerucinae</tp:taxon-name-part></tp:taxon-name>)</article-title><source>Zookeys</source><day>18</day><month>12</month><year>2017</year><volume>2017</volume><issue>723</issue><fpage>121</fpage><lpage>151</lpage><pub-id pub-id-type="doi">10.3897/zookeys.723.21545</pub-id></mixed-citation></tp:treatment-meta><tp:nomenclature><tp:taxon-name>
            <tp:taxon-name-part taxon-name-part-type="genus" reg="Gallerucida">Gallerucida</tp:taxon-name-part>
            <tp:taxon-name-part taxon-name-part-type="species" reg="singularis">singularis</tp:taxon-name-part>
          </tp:taxon-name><tp:taxon-authority>Harold</tp:taxon-authority><xref ref-type="fig" rid="F4">Fig. 4D–G</xref><!--PageBreak--><tp:nomenclature-citation-list><tp:nomenclature-citation><tp:taxon-name>
                <tp:taxon-name-part taxon-name-part-type="genus" reg="Galerucida">Galerucida</tp:taxon-name-part>
              </tp:taxon-name><comment>[sic!] <tp:taxon-name><tp:taxon-name-part taxon-name-part-type="genus" reg="Gallerucida"/><tp:taxon-name-part taxon-name-part-type="species" reg="singularis">singularis</tp:taxon-name-part></tp:taxon-name> Harold, 1880: 146; see <xref ref-type="bibr" rid="B30">Lee and Bezděk 2013</xref>: 359 for complete list.</comment></tp:nomenclature-citation></tp:nomenclature-citation-list></tp:nomenclature><tp:treatment-sec sec-type="diagnosis" id="SECID0EUDBI"><title>Diagnosis.</title><p>
            <italic><tp:taxon-name><tp:taxon-name-part taxon-name-part-type="genus" reg="Gallerucida">Gallerucida</tp:taxon-name-part> <tp:taxon-name-part taxon-name-part-type="species" reg="gebieni">gebieni</tp:taxon-name-part></tp:taxon-name></italic> and <italic><tp:taxon-name><tp:taxon-name-part taxon-name-part-type="genus" reg="Gallerucida">G.</tp:taxon-name-part> <tp:taxon-name-part taxon-name-part-type="species" reg="singularis">singularis</tp:taxon-name-part></tp:taxon-name></italic> Harold adults are easily recognized by their reddish brown bodies and black spots behind the humeral calli and at the elytral apices (Fig. <xref ref-type="fig" rid="F4">4D–F</xref>) but those of <italic><tp:taxon-name><tp:taxon-name-part taxon-name-part-type="genus" reg="Gallerucida">G.</tp:taxon-name-part> <tp:taxon-name-part taxon-name-part-type="species" reg="singularis">singularis</tp:taxon-name-part></tp:taxon-name></italic> possess three black spots on the elytra apices (Fig. <xref ref-type="fig" rid="F4">4G</xref>) (two spots in <italic><tp:taxon-name><tp:taxon-name-part taxon-name-part-type="genus" reg="Gallerucida">G.</tp:taxon-name-part> <tp:taxon-name-part taxon-name-part-type="species" reg="gebieni">gebieni</tp:taxon-name-part></tp:taxon-name></italic> (Fig. <xref ref-type="fig" rid="F4">4H</xref>)).</p></tp:treatment-sec><tp:treatment-sec sec-type="redescription" id="SECID0ESFBI"><title>Redescription.</title><p>See <xref ref-type="bibr" rid="B30">Lee and Bezděk (2013)</xref>.</p></tp:treatment-sec><tp:treatment-sec sec-type="host" id="SECID0E3FBI"><title>Host plant.</title><p>
            <tp:taxon-name><tp:taxon-name-part taxon-name-part-type="family">Polygonaceae</tp:taxon-name-part></tp:taxon-name>: <italic><tp:taxon-name><tp:taxon-name-part taxon-name-part-type="genus" reg="Polygonum">Polygonum</tp:taxon-name-part> <tp:taxon-name-part taxon-name-part-type="species" reg="chinense">chinense</tp:taxon-name-part></tp:taxon-name></italic> L. and <tp:taxon-name><tp:taxon-name-part taxon-name-part-type="genus" reg="Fallopia">Fallopia</tp:taxon-name-part> <tp:taxon-name-part taxon-name-part-type="species" reg="multiflora">multiflora</tp:taxon-name-part> <tp:taxon-name-part taxon-name-part-type="infraspecific-rank">var.</tp:taxon-name-part> <tp:taxon-name-part taxon-name-part-type="variety" reg="hypoleucum">hypoleucum</tp:taxon-name-part></tp:taxon-name> (Ohwi) Yonek. et H. Ohashi (<xref ref-type="bibr" rid="B30">Lee and Bezděk 2013</xref>).</p></tp:treatment-sec><tp:treatment-sec sec-type="biology" id="SECID0EHHBI"><title>Biology.</title><p>
            <italic><tp:taxon-name><tp:taxon-name-part taxon-name-part-type="genus" reg="Gallerucida">Gallerucida</tp:taxon-name-part> <tp:taxon-name-part taxon-name-part-type="species" reg="singularis">singularis</tp:taxon-name-part></tp:taxon-name></italic> populations are presumably multivoltine. Adults are found throughout the year. The natural history was described by <xref ref-type="bibr" rid="B30">Lee and Bezděk (2013)</xref>.</p></tp:treatment-sec><tp:treatment-sec sec-type="distribution" id="SECID0E3HBI"><title>Distribution.</title><p>China, Taiwan (only in Kinmen and Nankan islands).</p></tp:treatment-sec><tp:treatment-sec><!--Section generated to contain objects referenced in tp:taxon-treatment.--><fig id="F4" position="float" orientation="portrait"><label>Figures 4.</label><caption><p>Habitus of <italic><tp:taxon-name><tp:taxon-name-part taxon-name-part-type="genus" reg="Gallerucida">Gallerucida</tp:taxon-name-part></tp:taxon-name></italic> species. <bold>A</bold> <italic><tp:taxon-name><tp:taxon-name-part taxon-name-part-type="genus" reg="Gallerucida">G.</tp:taxon-name-part> <tp:taxon-name-part taxon-name-part-type="species" reg="flaviventris">flaviventris</tp:taxon-name-part></tp:taxon-name></italic> (Baly), male from Taiwan, dorsal view <bold>B</bold> Ditto, ventral view <bold>C</bold> <italic><tp:taxon-name><tp:taxon-name-part taxon-name-part-type="genus" reg="Gallerucida">G.</tp:taxon-name-part> <tp:taxon-name-part taxon-name-part-type="species" reg="flaviventris">flaviventris</tp:taxon-name-part></tp:taxon-name></italic> (Baly), female from China, dorsal view <bold>D</bold> <italic><tp:taxon-name><tp:taxon-name-part taxon-name-part-type="genus" reg="Gallerucida">G.</tp:taxon-name-part> <tp:taxon-name-part taxon-name-part-type="species" reg="singularis">singularis</tp:taxon-name-part></tp:taxon-name></italic> Harold, male, dorsal view <bold>E</bold> Ditto, ventral view <bold>F</bold> <italic><tp:taxon-name><tp:taxon-name-part taxon-name-part-type="genus" reg="Gallerucida">G.</tp:taxon-name-part> <tp:taxon-name-part taxon-name-part-type="species" reg="singularis">singularis</tp:taxon-name-part></tp:taxon-name></italic> Harold, female, dorsal view <bold>G</bold> <italic><tp:taxon-name><tp:taxon-name-part taxon-name-part-type="genus" reg="Gallerucida">G.</tp:taxon-name-part> <tp:taxon-name-part taxon-name-part-type="species" reg="singularis">singularis</tp:taxon-name-part></tp:taxon-name></italic> Harold, posterior view <bold>H</bold> <italic><tp:taxon-name><tp:taxon-name-part taxon-name-part-type="genus" reg="Gallerucida">G.</tp:taxon-name-part> <tp:taxon-name-part taxon-name-part-type="species" reg="gebieni">gebieni</tp:taxon-name-part></tp:taxon-name></italic> Weise, posterior view.</p></caption></fig></tp:treatment-sec><ref-list><ref id="B30"><mixed-citation xmlns:xlink="http://www.w3.org/1999/xlink" xlink:type="simple">
          <person-group><name name-style="western"><surname>Lee</surname><given-names>C-F</given-names></name><name name-style="western"><surname>Bezděk</surname><given-names>J</given-names></name></person-group> (<year>2013</year>) <article-title>Revision of <italic><tp:taxon-name><tp:taxon-name-part taxon-name-part-type="genus">Gallerucida</tp:taxon-name-part> <tp:taxon-name-part taxon-name-part-type="species">singularis</tp:taxon-name-part></tp:taxon-name></italic> species group (<tp:taxon-name><tp:taxon-name-part taxon-name-part-type="order">Coleoptera</tp:taxon-name-part></tp:taxon-name>: <tp:taxon-name><tp:taxon-name-part taxon-name-part-type="family">Chrysomelidae</tp:taxon-name-part></tp:taxon-name>: <tp:taxon-name><tp:taxon-name-part taxon-name-part-type="subfamily">Galerucinae</tp:taxon-name-part></tp:taxon-name>).</article-title> <source>Zootaxa</source> <volume>3647</volume>: <fpage>358</fpage>–<lpage>370</lpage>. <ext-link xlink:type="simple" ext-link-type="doi" xlink:href="10.1649/0010-065X-68.1.143">https://doi.org/10.1649/0010-065X-68.1.143</ext-link></mixed-citation></ref></ref-list></tp:taxon-treatment>
